# Supplementary material for: Escherichia coli Group 2 capsules and their interplay with bacteriophages
Source: Front Microbiol. 2025 Sep 18;16:1588121. doi: 10.3389/fmicb.2025.1588121 (PMC12488582; doi:10.3389/fmicb.2025.1588121)
Supplement: Supplementary file 2 [file Data_Sheet_2.XLSX]

## Sheet: hits,coverage and identity
Description	Scientific Name	Max Score	Total Score	Query Cover	E value	Per. ident	Acc. Len	Accession
Escherichia coli CFT073, complete genome	Escherichia coli CFT073	2811	2811	1	0	100	5231428	AE014075.1
Escherichia coli Genomic Island II, strain Nissle 1917	Escherichia coli Nissle 1917	2793	2793	1	0	99.8	96457	AJ586888.1
Escherichia coli SK1144, complete genome	Escherichia coli	2793	3063	1	0	99.8	5029244	AP018784.1
Escherichia coli THO-008 DNA, complete genome	Escherichia coli	2793	2793	1	0	99.8	5071981	AP019538.1
Escherichia coli KY 1497 DNA, complete genome	Escherichia coli	2793	2793	1	0	99.8	5160887	AP019803.1
Escherichia coli DNA, complete genome, strain: WP3-W18-ESBL-07	Escherichia coli	2793	2793	1	0	99.8	5016643	AP021998.1
Escherichia coli DNA, complete genome, strain: WP4-S17-ESBL-03	Escherichia coli	2793	2793	1	0	99.8	5040845	AP022044.1
Escherichia coli DNA, complete genome, strain: WP4-W18-ESBL-08	Escherichia coli	2793	2793	1	0	99.8	4972339	AP022064.1
Escherichia coli DNA, complete genome, strain: WP4-W18-ESBL-09	Escherichia coli	2684	2684	1	0	98.37	5289055	AP022069.1
Escherichia coli DNA, complete genome, strain: WP5-S18-ESBL-09	Escherichia coli	2806	2806	1	0	99.93	5066983	AP022171.1
Escherichia coli DNA, complete genome, strain: WP7-S18-ESBL-09	Escherichia coli	2346	2690	1	0	98.29	5205472	AP022207.1
Escherichia coli O25:H4 strain 18044	Escherichia coli O25:H4	2562	2803	1	0	99.79	5038168	AP022326.1
Escherichia coli E302 DNA, complete genome	Escherichia coli	2793	2793	1	0	99.8	5237933	AP022362.1
Escherichia coli STN0717-11 DNA, complete genome	Escherichia coli	2793	2793	1	0	99.8	5071982	AP022478.1
Escherichia coli THO-003 DNA, complete genome	Escherichia coli	2793	2793	1	0	99.8	5255588	AP022525.1
Escherichia coli THO-006 DNA, complete genome	Escherichia coli	2811	2811	1	0	100	5052545	AP022533.1
Escherichia coli THO-008 DNA, complete genome	Escherichia coli	2793	2793	1	0	99.8	5071981	AP022536.1
Escherichia coli THO-015 DNA, complete genome	Escherichia coli	2793	2793	1	0	99.8	5047339	AP022549.1
Escherichia coli TUM2826 DNA, complete genome	Escherichia coli	2787	2787	1	0	99.74	4965000	AP026484.1
Escherichia coli TUM13926 DNA, complete genome	Escherichia coli	2793	2793	1	0	99.8	4997732	AP026518.1
Escherichia coli IPCEC42 DNA, complete genome	Escherichia coli	2811	2811	1	0	100	5194327	AP026788.1
Escherichia coli IPCEC48 DNA, complete genome	Escherichia coli	2811	2811	1	0	100	5198889	AP026794.1
Escherichia coli SME98 DNA, complete genome	Escherichia coli	2754	2754	1	0	99.41	4956700	AP027446.1
Escherichia coli SME173 DNA, complete genome	Escherichia coli	2767	2767	1	0	99.54	4926296	AP027450.1
Escherichia coli LR-58-2 DNA, complete genome	Escherichia coli	2787	2787	1	0	99.74	5179827	AP027563.1
Escherichia coli ABU 83972, complete genome	Escherichia coli ABU 83972	2793	2793	1	0	99.8	5131397	CP001671.1
Escherichia coli str. 'clone D i2', complete genome	Escherichia coli str. 'clone D i2'	2793	2793	1	0	99.8	5038386	CP002211.1
Escherichia coli str. 'clone D i14', complete genome	Escherichia coli str. 'clone D i14'	2793	2793	1	0	99.8	5038386	CP002212.1
Escherichia coli JJ1886, complete genome	Escherichia coli JJ1886	2793	2793	1	0	99.8	5129938	CP006784.1
Escherichia coli Nissle 1917, complete genome	Escherichia coli Nissle 1917	2800	2800	1	0	99.87	5441200	CP007799.1
Escherichia coli ATCC 25922, complete genome	Escherichia coli ATCC 25922	2811	2811	1	0	100	5130767	CP009072.1
Escherichia coli strain MNCRE44, complete genome	Escherichia coli	2787	2787	1	0	99.74	5010884	CP010876.1
Escherichia coli strain uk_P46212 chromosome, complete genome	Escherichia coli	2678	2678	1	0	98.31	5106662	CP013658.1
Escherichia coli strain CD306 chromosome, complete genome	Escherichia coli	2793	2793	1	0	99.8	5073822	CP013831.1
Escherichia coli strain JJ2434 chromosome, complete genome	Escherichia coli	2793	2793	1	0	99.8	5128614	CP013835.1
Escherichia coli strain JJ1897 chromosome, complete genome	Escherichia coli	2793	2793	1	0	99.8	5174541	CP013837.1
Escherichia coli JJ1887, complete genome	Escherichia coli JJ1887	2793	2793	1	0	99.8	5081061	CP014316.1
Escherichia coli strain MVAST0167, complete genome	Escherichia coli	2806	2806	1	0	99.93	4806946	CP014492.1
Escherichia coli strain SaT040, complete geome	Escherichia coli	2793	3063	1	0	99.8	5061821	CP014495.1
Escherichia coli strain ZH193, complete genome	Escherichia coli	2793	2793	1	0	99.8	5046610	CP014497.1
Escherichia coli strain ZH063, complete genome	Escherichia coli	2793	2793	1	0	99.8	5033359	CP014522.1
Escherichia coli strain Ecol_743, complete genome	Escherichia coli	2793	2793	1	0	99.8	4856574	CP015069.1
Escherichia coli strain Ecol_745, complete genome	Escherichia coli	2806	2806	1	0	99.93	4977366	CP015074.2
Escherichia coli strain Ecol_448, complete genome	Escherichia coli	2806	2806	1	0	99.93	5007393	CP015076.1
Escherichia coli strain Ecol_732, complete genome	Escherichia coli	2793	2793	1	0	99.8	5009900	CP015138.1
Escherichia coli strain Eco889, complete genome	Escherichia coli	2806	2806	1	0	99.93	5012253	CP015159.1
Escherichia coli strain Ecol_316, complete genome	Escherichia coli	2787	2787	1	0	99.74	5056072	CP018957.1
Escherichia coli strain Ecol_542, complete genome	Escherichia coli	2793	2793	1	0	99.8	5259387	CP018970.1
Escherichia coli strain Ecol_656, complete genome	Escherichia coli	2793	2793	1	0	99.8	5228864	CP018979.1
Escherichia coli strain Ecol_867, complete genome	Escherichia coli	2787	2787	1	0	99.74	4947532	CP018983.1
Escherichia coli strain Ecol_AZ146, complete genome	Escherichia coli	2793	2793	1	0	99.8	5434745	CP018991.1
Escherichia coli strain Ecol_AZ153, complete genome	Escherichia coli	2787	2787	1	0	99.74	4998584	CP019000.1
Escherichia coli strain Ecol_AZ162, complete genome	Escherichia coli	2793	2793	1	0	99.8	5099988	CP019015.1
Escherichia coli strain AR_0104, complete genome	Escherichia coli	2793	2793	1	0	99.8	4992088	CP020116.1
Escherichia coli strain 81009 chromosome, complete genome	Escherichia coli	2793	2793	1	0	99.8	5012084	CP021179.1
Escherichia coli strain H105 chromosome, complete genome	Escherichia coli	2793	2793	1	0	99.8	4978342	CP021454.1
Escherichia coli strain AR_0055, complete genome	Escherichia coli	2695	2695	1	0	98.5	5141314	CP021935.1
Escherichia coli Nissle 1917 chromosome, complete genome	Escherichia coli Nissle 1917	2793	2793	1	0	99.8	5055316	CP022686.1
Escherichia coli strain 4/4 chromosome, complete genome	Escherichia coli	2793	2793	1	0	99.8	5129468	CP023826.1
Escherichia coli strain 4/1-1 chromosome, complete genome	Escherichia coli	2793	2793	1	0	99.8	5144480	CP023844.1
Escherichia coli strain 4/0 chromosome, complete genome	Escherichia coli	2793	2793	1	0	99.8	5243509	CP023849.1
Escherichia coli strain 2/0 chromosome, complete genome	Escherichia coli	2695	2695	1	0	98.5	5174317	CP023853.1
Escherichia coli strain FDAARGOS_448 chromosome, complete genome	Escherichia coli	2793	2793	1	0	99.8	5169451	CP023960.1
Escherichia coli strain LS4 chromosome, complete genome	Escherichia coli	2793	2793	1	0	99.8	5196956	CP024717.1
Escherichia coli isolate NQ3 chromosome, complete genome	Escherichia coli	2793	2793	1	0	99.8	5196957	CP024720.1
Escherichia coli strain 266917_2 chromosome, complete genome	Escherichia coli	2793	2956	1	0	99.8	5492922	CP026723.1
Escherichia coli strain AR_0081 chromosome, complete genome	Escherichia coli	2787	2787	1	0	99.74	5022408	CP027534.1
Escherichia coli strain C4435 chromosome	Escherichia coli	2793	2793	1	0	99.8	5199428	CP027851.1
Escherichia coli 55989 chromosome	Escherichia coli 55989	2793	2793	1	0	99.8	4989876	CP028304.1
Escherichia coli O18:H1 strain CFSAN067215 chromosome, complete genome	Escherichia coli O18:H1	2787	2787	1	0	99.74	5019440	CP028320.1
Escherichia coli strain E41-1 chromosome, complete genome	Escherichia coli	2793	2793	1	0	99.8	5022609	CP028483.1
Escherichia coli strain DA33135 chromosome, complete genome	Escherichia coli	2806	2806	1	0	99.93	5043703	CP029576.1
Escherichia coli strain DA33137 chromosome, complete genome	Escherichia coli	2811	2811	1	0	100	5261695	CP029579.1
Escherichia coli strain AR_451 chromosome, complete genome	Escherichia coli	2793	2793	1	0	99.8	4989783	CP030337.1
Escherichia coli strain 2017C-4173W12 chromosome, complete genome	Escherichia coli	2793	3069	1	0	99.8	5300308	CP030768.1
Escherichia coli strain SYNB1618 chromosome	Escherichia coli	2793	2793	1	0	99.8	5456795	CP031157.1
Escherichia coli strain M16807 chromosome, complete genome	Escherichia coli	2811	2811	1	0	100	5133477	CP031256.1
Escherichia coli strain AR_0086 chromosome, complete genome	Escherichia coli	2793	2793	1	0	99.8	5107215	CP032201.1
Escherichia coli strain 118UI chromosome, complete genome	Escherichia coli	2793	2793	1	0	99.8	5205677	CP032515.1
Escherichia coli strain BR43-DEC chromosome	Escherichia coli	2787	2787	1	0	99.74	5122458	CP035377.1
Escherichia coli strain U12A chromosome, complete genome	Escherichia coli	2787	2844	1	0	99.74	5018242	CP035476.1
Escherichia coli strain U13A chromosome, complete genome	Escherichia coli	2787	2844	1	0	99.74	5061273	CP035477.1
Escherichia coli strain NissleGFP_pZE21 chromosome, complete genome	Escherichia coli	2793	2793	1	0	99.8	5055966	CP035486.1
Escherichia coli strain U14A chromosome, complete genome	Escherichia coli	2787	2844	1	0	99.74	5061272	CP035516.1
Escherichia coli strain U15A chromosome, complete genome	Escherichia coli	2787	2844	1	0	99.74	4928938	CP035720.1
Escherichia coli strain S65EC chromosome, complete genome	Escherichia coli	2811	2811	1	0	100	5187769	CP036245.1
Escherichia coli strain ATCC 25922 chromosome, complete genome	Escherichia coli	2811	2811	1	0	100	5080721	CP037449.1
Escherichia coli strain 28Eco12 chromosome, complete genome	Escherichia coli	2689	2689	1	0	98.44	5343367	CP038505.1
Escherichia coli strain CCUG 73778 chromosome, complete genome	Escherichia coli	2793	2793	1	0	99.8	5076638	CP041337.1
Escherichia coli strain U1 chromosome, complete genome	Escherichia coli	2811	2811	1	0	100	5320024	CP041359.1
Escherichia coli strain GN04563 chromosome	Escherichia coli	2793	2793	1	0	99.8	5095948	CP041529.1
Escherichia coli strain GN02629 chromosome	Escherichia coli	2793	2793	1	0	99.8	5034854	CP041541.1
Escherichia coli strain GN02545 chromosome	Escherichia coli	2793	2793	1	0	99.8	5234709	CP041544.1
Escherichia coli strain GN02448 chromosome	Escherichia coli	2793	2793	1	0	99.8	5164014	CP041546.1
Escherichia coli strain ESBL193 chromosome	Escherichia coli	2793	2793	1	0	99.8	5102533	CP041556.1
Escherichia coli strain ESBL179 chromosome	Escherichia coli	2793	2793	1	0	99.8	5112731	CP041559.1
Escherichia coli strain ESBL146 chromosome	Escherichia coli	2793	2793	1	0	99.8	5003462	CP041572.1
Escherichia coli strain NMBU_W05E18 chromosome, complete genome	Escherichia coli	2793	2793	1	0	99.8	5299922	CP042878.1
Escherichia coli strain Eco-15 chromosome, complete genome	Escherichia coli	2806	2806	1	0	99.93	4771912	CP047710.1
Escherichia coli strain 9 chromosome, complete genome	Escherichia coli	2793	2793	1	0	99.8	4959978	CP048304.1
Escherichia coli strain US32 chromosome, complete genome	Escherichia coli	2689	2689	1	0	98.44	5317156	CP048606.1
Escherichia coli strain US31 chromosome, complete genome	Escherichia coli	2793	3063	1	0	99.8	5201875	CP048857.1
Escherichia coli strain US29 chromosome, complete genome	Escherichia coli	2787	3052	1	0	99.74	5108743	CP048860.1
Escherichia coli strain US12 chromosome, complete genome	Escherichia coli	2793	2793	1	0	99.8	5418064	CP048863.1
Escherichia coli strain US03 chromosome, complete genome	Escherichia coli	2787	2787	1	0	99.74	5057484	CP048865.1
Escherichia coli strain 78-Pyelo chromosome, complete genome	Escherichia coli	2811	2811	1	0	100	5192390	CP048867.1
Escherichia coli strain 2-Pyelo chromosome, complete genome	Escherichia coli	2793	2793	1	0	99.8	5120824	CP048873.1
Escherichia coli strain SCU-101 chromosome, complete genome	Escherichia coli	2811	2811	1	0	100	5357129	CP048920.1
Escherichia coli strain p11A chromosome, complete genome	Escherichia coli	2793	2793	1	0	99.8	5295151	CP049077.2
Escherichia coli strain p4A chromosome, complete genome	Escherichia coli	2793	2793	1	0	99.8	5255749	CP049085.2
Escherichia coli strain RH-048-CS chromosome	Escherichia coli	2793	2793	1	0	99.8	7567896	CP050205.1
Escherichia coli strain RM-069-CS chromosome	Escherichia coli	2804	2804	1	0	99.93	6624202	CP050214.1
Escherichia coli strain RM-069-WU chromosome	Escherichia coli	2804	2804	1	0	99.93	6607152	CP050216.1
Escherichia coli strain RM-096-CS chromosome	Escherichia coli	2811	2811	1	0	100	6654931	CP050217.1
Escherichia coli strain RM-096-MS chromosome	Escherichia coli	2806	4187	1	0	99.93	7052108	CP050218.1
Escherichia coli CFT073 chromosome, complete genome	Escherichia coli CFT073	2811	2811	1	0	100	5242376	CP051263.1
Escherichia coli O25b:H4-ST131 strain 2019_APHA chromosome, complete genome	Escherichia coli O25b:H4-ST131	2793	2793	1	0	99.8	5065981	CP051609.1
Escherichia coli O25b:H4-ST131 strain 2017_APHA chromosome, complete genome	Escherichia coli O25b:H4-ST131	2793	2793	1	0	99.8	4988271	CP051615.1
Escherichia coli strain 1162C chromosome, complete genome	Escherichia coli	2793	2793	1	0	99.8	5048620	CP051659.1
Escherichia coli strain 1162T7 chromosome, complete genome	Escherichia coli	2793	2793	1	0	99.8	5023946	CP051661.1
Escherichia coli strain 1162invT2 chromosome, complete genome	Escherichia coli	2793	2793	1	0	99.8	5007059	CP051663.1
Escherichia coli strain SCU-387 chromosome, complete genome	Escherichia coli	2793	2793	1	0	99.8	5329017	CP051688.1
Escherichia coli strain SCU-112 chromosome, complete genome	Escherichia coli	2793	2793	1	0	99.8	5094645	CP051725.1
Escherichia coli strain M1/5 chromosome, complete genome	Escherichia coli	2793	2793	1	0	99.8	5138587	CP053296.1
Escherichia coli strain eco-241 chromosome, complete genome	Escherichia coli	2787	2787	1	0	99.74	5255408	CP053662.1
Escherichia coli strain EcPF18 chromosome, complete genome	Escherichia coli	2787	2787	1	0	99.74	5010549	CP054219.1
Escherichia coli strain STO_Bone7 chromosome, complete genome	Escherichia coli	2793	2793	1	0	99.8	4324717	CP054239.1
Escherichia coli strain STO_Bone8 chromosome, complete genome	Escherichia coli	2793	2793	1	0	99.8	5083643	CP054245.1
Escherichia coli strain STO_Bone4 chromosome, complete genome	Escherichia coli	2780	2780	1	0	99.67	4377204	CP054251.1
Escherichia coli strain SCU-479 chromosome, complete genome	Escherichia coli	2776	3034	1	0	99.61	5191256	CP054317.1
Escherichia coli strain SCU-147 chromosome	Escherichia coli	2793	2793	1	0	99.8	5071058	CP054325.1
Escherichia coli strain SCU-164 chromosome	Escherichia coli	2678	2938	1	0	98.31	5401338	CP054343.1
Escherichia coli strain SCU-176 chromosome, complete genome	Escherichia coli	2695	2695	1	0	98.5	5023098	CP054345.1
Escherichia coli strain SCU-172 chromosome, complete genome	Escherichia coli	2793	2793	1	0	99.8	5170495	CP054353.1
Escherichia coli strain SCU-182 chromosome, complete genome	Escherichia coli	2782	2782	1	0	99.67	5015404	CP054372.1
Escherichia coli strain SCU-397 chromosome	Escherichia coli	2798	2798	1	0	99.87	5386154	CP054828.1
Escherichia coli strain Ec394-330266 chromosome, complete genome	Escherichia coli	2678	2678	1	0	98.31	5068795	CP056114.1
Escherichia coli strain RHBSTW-00875 chromosome, complete genome	Escherichia coli	2689	2689	1	0	98.44	5327530	CP056273.1
Escherichia coli strain RHBSTW-00860 chromosome, complete genome	Escherichia coli	2793	2793	1	0	99.8	5267817	CP056282.1
Escherichia coli strain RHBSTW-00839 chromosome, complete genome	Escherichia coli	2793	2793	1	0	99.8	5208709	CP056304.1
Escherichia coli strain RHBSTW-00822 chromosome, complete genome	Escherichia coli	2787	2787	1	0	99.74	5133535	CP056315.1
Escherichia coli strain RHBSTW-00646 chromosome, complete genome	Escherichia coli	2793	2793	1	0	99.8	5133694	CP056370.1
Escherichia coli strain RHBSTW-00482 chromosome, complete genome	Escherichia coli	2793	2793	1	0	99.8	5242496	CP056470.1
Escherichia coli strain RHBSTW-00466 chromosome, complete genome	Escherichia coli	2793	2793	1	0	99.8	5363851	CP056481.1
Escherichia coli strain RHBSTW-00457 chromosome, complete genome	Escherichia coli	2793	2793	1	0	99.8	5244754	CP056492.1
Escherichia coli strain RHBSTW-00440 chromosome, complete genome	Escherichia coli	2793	2793	1	0	99.8	5211183	CP056524.1
Escherichia coli strain RHBSTW-00372 chromosome, complete genome	Escherichia coli	2793	3063	1	0	99.8	5206754	CP056569.1
Escherichia coli strain RHBSTW-00366 chromosome, complete genome	Escherichia coli	2793	2793	1	0	99.8	5063842	CP056578.1
Escherichia coli strain RHBSTW-00082 chromosome, complete genome	Escherichia coli	2793	2793	1	0	99.8	5248010	CP056870.1
Escherichia coli strain RHBSTW-00081 chromosome, complete genome	Escherichia coli	2793	2793	1	0	99.8	5242468	CP056873.1
Escherichia coli strain RHBSTW-00072 chromosome, complete genome	Escherichia coli	1808	2809	1	0	99.8	5206684	CP056876.1
Escherichia coli Nissle 1917 chromosome, complete genome	Escherichia coli Nissle 1917	2793	2793	1	0	99.8	5055406	CP058217.1
Escherichia coli strain 83972 chromosome, complete genome	Escherichia coli	2793	2793	1	0	99.8	5131295	CP058220.1
Escherichia coli strain CFT073 chromosome, complete genome	Escherichia coli	2811	2811	1	0	100	5236926	CP058222.1
Escherichia coli strain MS10711 chromosome, complete genome	Escherichia coli	2793	2793	1	0	99.8	4976233	CP058922.1
Escherichia coli strain Ec55 chromosome, complete genome	Escherichia coli	2811	2811	1	0	100	5216726	CP059130.1
Escherichia coli strain C7 chromosome, complete genome	Escherichia coli	2793	2793	1	0	99.8	4998812	CP059279.1
Escherichia coli strain C9 chromosome, complete genome	Escherichia coli	2793	2793	1	0	99.8	4999584	CP059281.1
Escherichia coli strain MS10860 chromosome, complete genome	Escherichia coli	2793	2793	1	0	99.8	5023252	CP059332.1
Escherichia coli strain DA61218 chromosome, complete genome	Escherichia coli	2793	2793	1	0	99.8	5117558	CP061206.1
Escherichia coli strain EH01-18-04-A chromosome, complete genome	Escherichia coli	2806	2806	1	0	99.93	5048315	CP063515.1
Escherichia coli O25b:H4-ST131 chromosome, complete genome	Escherichia coli O25b:H4-ST131	2793	2793	1	0	99.8	5058045	CP063774.1
Escherichia coli strain 25DN chromosome, complete genome	Escherichia coli	2811	2811	1	0	100	5132098	CP063983.1
Escherichia coli strain EE72d chromosome, complete genome	Escherichia coli	2811	3087	1	0	100	5253435	CP065136.1
Escherichia coli strain ZLWT chromosome, complete genome	Escherichia coli	2811	2811	1	0	100	5132223	CP066144.1
Escherichia coli strain RIVM_C018220 chromosome, complete genome	Escherichia coli	2695	2695	1	0	98.5	5343645	CP068801.1
Escherichia coli strain RIVM_C018583 chromosome, complete genome	Escherichia coli	2793	2793	1	0	99.8	5419042	CP068807.1
Escherichia coli strain RIVM_C029020 chromosome, complete genome	Escherichia coli	2793	2793	1	0	99.8	5251089	CP068812.1
Escherichia coli strain RIVM_C028613 chromosome, complete genome	Escherichia coli	2793	3063	1	0	99.8	5385668	CP068814.1
Escherichia coli strain RIVM_C030371 chromosome, complete genome	Escherichia coli	2793	2793	1	0	99.8	5348975	CP068827.1
Escherichia coli strain FDAARGOS_1260 chromosome, complete genome	Escherichia coli	2673	2673	1	0	98.24	5011949	CP069438.1
Escherichia coli strain FDAARGOS_1255 chromosome, complete genome	Escherichia coli	2811	2868	1	0	100	4947102	CP069447.1
Escherichia coli strain FDAARGOS_1264 chromosome, complete genome	Escherichia coli	2793	2793	1	0	99.8	4995060	CP069488.1
Escherichia coli strain FDAARGOS_1258 chromosome, complete genome	Escherichia coli	1808	2809	1	0	99.8	5112099	CP069500.1
Escherichia coli strain FDAARGOS_1252 chromosome, complete genome	Escherichia coli	2793	2793	1	0	99.8	5223257	CP069528.1
Escherichia coli strain FDAARGOS_1259 chromosome, complete genome	Escherichia coli	2673	2673	1	0	98.24	5008199	CP069559.1
Escherichia coli strain FDAARGOS_1265 chromosome, complete genome	Escherichia coli	2793	2793	1	0	99.8	5213760	CP069583.1
Escherichia coli strain FDAARGOS_1266 chromosome, complete genome	Escherichia coli	2793	2793	1	0	99.8	5080830	CP069589.1
Escherichia coli strain PBP5 chromosome, complete genome	Escherichia coli	2793	2793	1	0	99.8	5050942	CP069621.1
Escherichia coli strain PBP8 chromosome, complete genome	Escherichia coli	2793	2793	1	0	99.8	5051874	CP069624.1
Escherichia coli strain ESM1.4 chromosome, complete genome	Escherichia coli	2793	2793	1	0	99.8	5050942	CP069627.1
Escherichia coli strain ESM2.2 chromosome, complete genome	Escherichia coli	2793	2793	1	0	99.8	5050943	CP069630.1
Escherichia coli strain SSGw1 chromosome, complete genome	Escherichia coli	2793	2793	1	0	99.8	5050942	CP069633.1
Escherichia coli strain SSGw2 chromosome, complete genome	Escherichia coli	2793	2793	1	0	99.8	5050942	CP069636.1
Escherichia coli strain SSGNw1 chromosome, complete genome	Escherichia coli	2793	2793	1	0	99.8	5050943	CP069639.1
Escherichia coli strain SSGNw2 chromosome, complete genome	Escherichia coli	2793	2793	1	0	99.8	5050943	CP069642.1
Escherichia coli strain FDAARGOS_1289 chromosome, complete genome	Escherichia coli	2811	2811	1	0	100	5176465	CP069882.1
Escherichia coli strain FDAARGOS_1288 chromosome, complete genome	Escherichia coli	2787	2787	1	0	99.74	5269977	CP070007.1
Escherichia coli strain FDAARGOS_1293 chromosome, complete genome	Escherichia coli	2806	2806	1	0	99.93	5025287	CP070041.1
Escherichia coli strain FDAARGOS_1290 chromosome, complete genome	Escherichia coli	2793	2793	1	0	99.8	5122397	CP070048.1
Escherichia coli strain FDAARGOS_1371 chromosome, complete genome	Escherichia coli	2793	2793	1	0	99.8	5063882	CP070077.1
Escherichia coli strain FDAARGOS_1370 chromosome, complete genome	Escherichia coli	2793	2793	1	0	99.8	5222443	CP070098.1
Escherichia coli strain ESC53083 chromosome, complete genome	Escherichia coli	2787	2787	1	0	99.74	4960323	CP070593.1
Escherichia coli strain EcPNK004 chromosome, complete genome	Escherichia coli	2793	2793	1	0	99.8	5013302	CP071439.1
Escherichia coli strain S7_CRE7 chromosome, complete genome	Escherichia coli	2793	2793	1	0	99.8	5008225	CP074485.1
Escherichia coli strain Survcare321 chromosome, complete genome	Escherichia coli	2793	2793	1	0	99.8	5099687	CP076301.1
Escherichia coli strain S22EC chromosome, complete genome	Escherichia coli	2793	3063	1	0	99.8	5085697	CP076687.1
Escherichia coli strain S21EC chromosome, complete genome	Escherichia coli	2793	2793	1	0	99.8	5099831	CP076689.1
Escherichia coli strain S103EC chromosome, complete genome	Escherichia coli	2793	3063	1	0	99.8	5181038	CP076693.1
Escherichia coli strain S10EC chromosome, complete genome	Escherichia coli	2678	2678	1	0	98.31	5052030	CP076697.1
Escherichia coli strain FDAARGOS_1381 chromosome, complete genome	Escherichia coli	2793	2793	1	0	99.8	5170409	CP077250.1
Escherichia coli strain FDAARGOS 1380 chromosome, complete genome	Escherichia coli	2793	2793	1	0	99.8	5170371	CP077353.1
Escherichia coli strain Dog168 chromosome, complete genome	Escherichia coli	2793	2793	1	0	99.8	5112272	CP080116.1
Escherichia coli strain M70 chromosome, complete genome	Escherichia coli	2678	2678	1	0	98.31	5168848	CP080118.1
Escherichia coli strain M45 chromosome, complete genome	Escherichia coli	2678	2678	1	0	98.31	5185411	CP080119.1
Escherichia coli strain M24 chromosome, complete genome	Escherichia coli	2289	2700	1	0	98.18	5271974	CP080120.1
Escherichia coli strain SYNB1934 chromosome, complete genome	Escherichia coli	2793	2793	1	0	99.8	5064647	CP080246.1
Escherichia coli strain 25POL chromosome, complete genome	Escherichia coli	2811	2811	1	0	100	5131428	CP081010.1
Escherichia coli strain MS15046 chromosome, complete genome	Escherichia coli	2793	3058	1	0	99.8	5217608	CP082103.1
Escherichia coli O2:H1 strain HM670 chromosome, complete genome	Escherichia coli O2:H1	2689	2689	1	0	98.44	5139616	CP082772.1
Escherichia coli O25:H4 strain CU568-3 chromosome, complete genome	Escherichia coli O25:H4	2793	2793	1	0	99.8	5024072	CP082775.1
Escherichia coli O25:H1 strain CU39ES-1 chromosome, complete genome	Escherichia coli O25:H1	2793	2793	1	0	99.8	5124020	CP082777.1
Escherichia coli strain SCAID WND2-2021 (3/145) chromosome, complete genome	Escherichia coli	2684	2684	1	0	98.37	5134206	CP082827.1
Escherichia coli strain SCAID WND1-2021 (1/128) chromosome, complete genome	Escherichia coli	2793	2793	1	0	99.8	5449567	CP082831.1
Escherichia coli Nissle 1917 chromosome	Escherichia coli Nissle 1917	2793	2793	1	0	99.8	5055433	CP082949.1
Escherichia coli strain elppa3 chromosome, complete genome	Escherichia coli	2793	2793	1	0	99.8	4964566	CP083517.1
Escherichia coli strain UCS1.1 chromosome	Escherichia coli	2678	2678	1	0	98.31	5109228	CP084678.1
Escherichia coli strain UCS1 chromosome	Escherichia coli	2678	2678	1	0	98.31	5109337	CP084679.1
Escherichia coli strain EC32 chromosome, complete genome	Escherichia coli	2787	2787	1	0	99.74	4890809	CP085619.1
Escherichia coli strain SYNB8802 chromosome	Escherichia coli	2793	2793	1	0	99.8	5056403	CP087958.1
Escherichia coli strain F17EC0244 chromosome, complete genome	Escherichia coli	2793	2793	1	0	99.8	5206636	CP088344.1
Escherichia coli strain F17EC0190 chromosome, complete genome	Escherichia coli	2811	2811	1	0	100	5187316	CP088348.1
Escherichia coli strain F17EC0165 chromosome, complete genome	Escherichia coli	2793	2793	1	0	99.8	5213686	CP088351.1
Escherichia coli strain F17EC0147 chromosome, complete genome	Escherichia coli	2793	2793	1	0	99.8	5195000	CP088352.1
Escherichia coli strain F17EC0098 chromosome, complete genome	Escherichia coli	2793	2793	1	0	99.8	5362990	CP088356.1
Escherichia coli strain F17EC0079 chromosome, complete genome	Escherichia coli	2793	2793	1	0	99.8	5202860	CP088363.1
Escherichia coli strain F16EC0659 chromosome, complete genome	Escherichia coli	2793	2793	1	0	99.8	4985948	CP088366.1
Escherichia coli strain F16EC0618 chromosome, complete genome	Escherichia coli	2793	2793	1	0	99.8	5106364	CP088370.1
Escherichia coli strain F16EC0593 chromosome, complete genome	Escherichia coli	2793	2793	1	0	99.8	5211809	CP088381.1
Escherichia coli strain F16EC0589 chromosome, complete genome	Escherichia coli	2793	2793	1	0	99.8	5057617	CP088383.1
Escherichia coli strain F16EC0541 chromosome, complete genome	Escherichia coli	2793	2793	1	0	99.8	5039349	CP088390.1
Escherichia coli strain F16EC0507 chromosome, complete genome	Escherichia coli	2793	2793	1	0	99.8	5260815	CP088393.1
Escherichia coli strain F16EC0470 chromosome, complete genome	Escherichia coli	2793	2793	1	0	99.8	4689671	CP088397.1
Escherichia coli strain F16EC0455 chromosome, complete genome	Escherichia coli	2793	2793	1	0	99.8	5255579	CP088406.1
Escherichia coli strain F16EC0362 chromosome, complete genome	Escherichia coli	2806	2806	1	0	99.93	4937740	CP088408.1
Escherichia coli strain F16EC0342 chromosome, complete genome	Escherichia coli	2793	2793	1	0	99.8	5257876	CP088413.1
Escherichia coli strain F16EC0211 chromosome, complete genome	Escherichia coli	2689	2689	1	0	98.44	5114941	CP088427.1
Escherichia coli strain F16EC0210 chromosome, complete genome	Escherichia coli	2806	2806	1	0	99.93	5050576	CP088433.1
Escherichia coli strain F16EC0186 chromosome, complete genome	Escherichia coli	2689	2689	1	0	98.44	5051916	CP088436.1
Escherichia coli strain F16EC0121 chromosome, complete genome	Escherichia coli	2793	2793	1	0	99.8	5252956	CP088451.1
Escherichia coli strain F16EC0052 chromosome, complete genome	Escherichia coli	2689	2689	1	0	98.44	5070411	CP088452.1
Escherichia coli strain F16EC0024 chromosome, complete genome	Escherichia coli	1808	2809	1	0	99.8	5170429	CP088456.1
Escherichia coli strain E17EC0423 chromosome, complete genome	Escherichia coli	2806	2806	1	0	99.93	5006160	CP088461.1
Escherichia coli strain E17EC0402 chromosome, complete genome	Escherichia coli	2793	2793	1	0	99.8	5190695	CP088463.1
Escherichia coli strain E17EC0383 chromosome, complete genome	Escherichia coli	2793	2793	1	0	99.8	5286938	CP088468.1
Escherichia coli strain E17EC0112 chromosome, complete genome	Escherichia coli	2793	2793	1	0	99.8	5029027	CP088479.1
Escherichia coli strain E17EC0107 chromosome, complete genome	Escherichia coli	2793	2793	1	0	99.8	5190556	CP088485.1
Escherichia coli strain E17EC0076 chromosome, complete genome	Escherichia coli	2793	2793	1	0	99.8	5221476	CP088490.1
Escherichia coli strain E16EC1059 chromosome, complete genome	Escherichia coli	1808	2809	1	0	99.8	5202555	CP088496.1
Escherichia coli strain E16EC0930 chromosome, complete genome	Escherichia coli	2793	2793	1	0	99.8	5086323	CP088506.1
Escherichia coli strain E16EC0899 chromosome, complete genome	Escherichia coli	2793	2793	1	0	99.8	5248520	CP088509.1
Escherichia coli strain E16EC0853 chromosome, complete genome	Escherichia coli	2159	2809	1	0	99.91	5129876	CP088512.1
Escherichia coli strain E16EC0678 chromosome, complete genome	Escherichia coli	2793	2793	1	0	99.8	5239633	CP088526.1
Escherichia coli strain E16EC0406 chromosome, complete genome	Escherichia coli	2793	2793	1	0	99.8	5091421	CP088547.1
Escherichia coli strain E16EC0405 chromosome, complete genome	Escherichia coli	2793	2793	1	0	99.8	5206523	CP088551.1
Escherichia coli strain E16EC0387 chromosome, complete genome	Escherichia coli	2793	2793	1	0	99.8	5216855	CP088553.1
Escherichia coli strain E16EC0348 chromosome, complete genome	Escherichia coli	2793	2793	1	0	99.8	5040601	CP088555.1
Escherichia coli strain E16EC0316 chromosome, complete genome	Escherichia coli	2793	2793	1	0	99.8	5199294	CP088560.1
Escherichia coli strain E16EC0286 chromosome, complete genome	Escherichia coli	2806	2806	1	0	99.93	5054499	CP088564.1
Escherichia coli strain E16EC0256 chromosome, complete genome	Escherichia coli	2793	2793	1	0	99.8	4985128	CP088570.1
Escherichia coli strain E16EC0240 chromosome, complete genome	Escherichia coli	2811	3087	1	0	100	5200030	CP088576.1
Escherichia coli strain E16EC0090 chromosome, complete genome	Escherichia coli	2806	2806	1	0	99.93	5081696	CP088578.1
Escherichia coli strain D17EC0246 chromosome, complete genome	Escherichia coli	2684	2684	1	0	98.37	4952410	CP088584.1
Escherichia coli strain D16EC0666 chromosome, complete genome	Escherichia coli	2793	2793	1	0	99.8	5112541	CP088593.1
Escherichia coli strain D16EC0589 chromosome, complete genome	Escherichia coli	2793	2793	1	0	99.8	5239977	CP088596.1
Escherichia coli strain D16EC0480 chromosome, complete genome	Escherichia coli	2793	2793	1	0	99.8	4985906	CP088598.1
Escherichia coli strain D16EC0387 chromosome, complete genome	Escherichia coli	2793	2793	1	0	99.8	5031172	CP088607.1
Escherichia coli strain D16EC0206 chromosome, complete genome	Escherichia coli	2793	2793	1	0	99.8	5142195	CP088612.1
Escherichia coli strain C17EC0299 chromosome, complete genome	Escherichia coli	2793	2793	1	0	99.8	5067322	CP088613.1
Escherichia coli strain C17EC0146 chromosome, complete genome	Escherichia coli	2793	2793	1	0	99.8	5210823	CP088621.1
Escherichia coli strain C17EC0083 chromosome, complete genome	Escherichia coli	2793	2793	1	0	99.8	5356999	CP088629.1
Escherichia coli strain C17EC0063 chromosome, complete genome	Escherichia coli	2806	2806	1	0	99.93	5062822	CP088632.1
Escherichia coli strain C16EC0787 chromosome, complete genome	Escherichia coli	2793	2793	1	0	99.8	5220684	CP088637.1
Escherichia coli strain C16EC0786 chromosome, complete genome	Escherichia coli	2806	2806	1	0	99.93	5037647	CP088641.1
Escherichia coli strain C16EC0768 chromosome, complete genome	Escherichia coli	2793	2793	1	0	99.8	5197232	CP088643.1
Escherichia coli strain C16EC0672 chromosome, complete genome	Escherichia coli	2806	2806	1	0	99.93	5037008	CP088652.1
Escherichia coli strain C16EC0593 chromosome, complete genome	Escherichia coli	2793	2793	1	0	99.8	4998553	CP088658.1
Escherichia coli strain C16EC0513 chromosome, complete genome	Escherichia coli	2793	2793	1	0	99.8	4846825	CP088660.1
Escherichia coli strain C16EC0470 chromosome, complete genome	Escherichia coli	2793	2793	1	0	99.8	5058160	CP088665.1
Escherichia coli strain C16EC0292 chromosome, complete genome	Escherichia coli	2793	2793	1	0	99.8	4479494	CP088668.1
Escherichia coli strain C16EC0033 chromosome, complete genome	Escherichia coli	2793	2793	1	0	99.8	4958331	CP088687.1
Escherichia coli strain B17EC0578 chromosome, complete genome	Escherichia coli	2793	2793	1	0	99.8	5206045	CP088692.1
Escherichia coli strain B17EC0381 chromosome, complete genome	Escherichia coli	2793	2793	1	0	99.8	5003860	CP088698.1
Escherichia coli strain B17EC0295 chromosome, complete genome	Escherichia coli	2793	2793	1	0	99.8	5145615	CP088701.1
Escherichia coli strain B17EC0268 chromosome, complete genome	Escherichia coli	2793	2793	1	0	99.8	5316862	CP088703.1
Escherichia coli strain B17EC0157 chromosome, complete genome	Escherichia coli	2793	2793	1	0	99.8	5035275	CP088710.1
Escherichia coli strain B16EC1174 chromosome, complete genome	Escherichia coli	2793	2793	1	0	99.8	4664085	CP088719.1
Escherichia coli strain B16EC1124 chromosome, complete genome	Escherichia coli	2793	2793	1	0	99.8	5191499	CP088723.1
Escherichia coli strain B16EC1113 chromosome, complete genome	Escherichia coli	2793	3063	1	0	99.8	5258425	CP088725.1
Escherichia coli strain B16EC1060 chromosome, complete genome	Escherichia coli	2793	2793	1	0	99.8	5115002	CP088729.1
Escherichia coli strain B16EC1050 chromosome, complete genome	Escherichia coli	2811	3087	1	0	100	5170848	CP088734.1
Escherichia coli strain B16EC1020 chromosome, complete genome	Escherichia coli	2793	2793	1	0	99.8	5349406	CP088737.1
Escherichia coli strain B16EC0942 chromosome, complete genome	Escherichia coli	2793	2793	1	0	99.8	5054406	CP088744.1
Escherichia coli strain B16EC0899 chromosome, complete genome	Escherichia coli	2793	2793	1	0	99.8	5064054	CP088754.1
Escherichia coli strain B16EC0876 chromosome, complete genome	Escherichia coli	2793	2793	1	0	99.8	5214201	CP088760.1
Escherichia coli strain B16EC0875 chromosome, complete genome	Escherichia coli	2793	2793	1	0	99.8	4987105	CP088764.1
Escherichia coli strain B16EC0820 chromosome, complete genome	Escherichia coli	2793	2793	1	0	99.8	5088065	CP088768.1
Escherichia coli strain B16EC0725 chromosome, complete genome	Escherichia coli	2793	2793	1	0	99.8	5279319	CP088776.1
Escherichia coli strain B16EC0708 chromosome, complete genome	Escherichia coli	2793	2793	1	0	99.8	5203849	CP088779.1
Escherichia coli strain B16EC0698 chromosome, complete genome	Escherichia coli	2811	2811	1	0	100	5187134	CP088782.1
Escherichia coli strain B16EC0630 chromosome, complete genome	Escherichia coli	2811	3087	1	0	100	5126127	CP088786.1
Escherichia coli strain B16EC0557 chromosome, complete genome	Escherichia coli	2793	2793	1	0	99.8	5249057	CP088790.1
Escherichia coli strain B16EC0493 chromosome, complete genome	Escherichia coli	2806	2806	1	0	99.93	5082410	CP088795.1
Escherichia coli strain B16EC0481 chromosome, complete genome	Escherichia coli	2811	2811	1	0	100	4987925	CP088800.1
Escherichia coli strain B16EC0346 chromosome, complete genome	Escherichia coli	2806	2806	1	0	99.93	5122389	CP088802.1
Escherichia coli strain B16EC0268 chromosome, complete genome	Escherichia coli	2806	2806	1	0	99.93	4851226	CP088808.1
Escherichia coli strain B16EC0214 chromosome, complete genome	Escherichia coli	2806	2806	1	0	99.93	5122383	CP088818.1
Escherichia coli strain A17EC0155 chromosome, complete genome	Escherichia coli	2806	2806	1	0	99.93	5122409	CP088826.1
Escherichia coli strain A17EC0016 chromosome, complete genome	Escherichia coli	2806	2806	1	0	99.93	4969241	CP088833.1
Escherichia coli strain A16EC0780 chromosome, complete genome	Escherichia coli	2793	2793	1	0	99.8	5204821	CP088837.1
Escherichia coli strain A16EC0684 chromosome, complete genome	Escherichia coli	2793	2793	1	0	99.8	5207602	CP088839.1
Escherichia coli strain A16EC0554 chromosome, complete genome	Escherichia coli	2793	2793	1	0	99.8	5171229	CP088851.1
Escherichia coli strain A16EC0305 chromosome, complete genome	Escherichia coli	2811	2811	1	0	100	5258887	CP088860.1
Escherichia coli strain A16EC0210 chromosome, complete genome	Escherichia coli	2793	2793	1	0	99.8	5138302	CP088864.1
Escherichia coli strain A16EC0070 chromosome, complete genome	Escherichia coli	2793	2793	1	0	99.8	5059867	CP088866.1
Escherichia coli strain F16EC0653 chromosome, complete genome	Escherichia coli	2793	2793	1	0	99.8	5348274	CP088879.1
Escherichia coli strain E16EC1037 chromosome, complete genome	Escherichia coli	2793	2793	1	0	99.8	5254064	CP088885.1
Escherichia coli strain D16EC0527 chromosome, complete genome	Escherichia coli	2811	2811	1	0	100	4945849	CP088892.1
Escherichia coli strain D17EC0216 chromosome, complete genome	Escherichia coli	2793	2793	1	0	99.8	5119918	CP089260.1
Escherichia coli strain 5-1 chromosome, complete genome	Escherichia coli	2793	2793	1	0	99.8	5112678	CP089445.1
Escherichia coli strain YL3 chromosome, complete genome	Escherichia coli	2684	2684	1	0	98.37	5111379	CP090196.1
Escherichia coli strain E-T67-1 chromosome, complete genome	Escherichia coli	2793	2793	1	0	99.8	5142461	CP090264.1
Escherichia coli strain E-T70 chromosome, complete genome	Escherichia coli	2793	2793	1	0	99.8	5159580	CP090267.1
Escherichia coli strain NEC14 chromosome	Escherichia coli	2793	2793	1	0	99.8	4817002	CP091166.1
Escherichia coli strain NEC19 chromosome	Escherichia coli	2793	2793	1	0	99.8	4996618	CP091170.1
Escherichia coli strain 623214 chromosome, complete genome	Escherichia coli	1808	2972	1	0	99.8	5323098	CP091401.1
Escherichia coli strain 131 chromosome, complete genome	Escherichia coli	2806	2806	1	0	99.93	5219097	CP093011.1
Escherichia coli strain YL03 chromosome, complete genome	Escherichia coli	2684	2684	1	0	98.37	5110834	CP093548.1
Escherichia coli isolate EC5654 chromosome, complete genome	Escherichia coli	1808	2809	1	0	99.8	5205884	CP095086.1
Escherichia coli strain Iso00225 chromosome, complete genome	Escherichia coli	2806	2806	1	0	99.93	5026490	CP095137.1
Escherichia coli strain GN02270 chromosome, complete genome	Escherichia coli	2793	2793	1	0	99.8	5186706	CP095510.1
Escherichia coli strain GN02323 chromosome, complete genome	Escherichia coli	2811	2811	1	0	100	5053990	CP095514.1
Escherichia coli strain GN04592 chromosome, complete genome	Escherichia coli	2793	2793	1	0	99.8	5233040	CP095538.1
Escherichia coli strain GN03204 chromosome, complete genome	Escherichia coli	2806	2806	1	0	99.93	4880747	CP095540.1
Escherichia coli strain GN03344 chromosome, complete genome	Escherichia coli	2787	2787	1	0	99.74	4966856	CP095544.1
Escherichia coli strain DP033 chromosome, complete genome	Escherichia coli	2678	2678	1	0	98.31	5114958	CP096110.2
Escherichia coli strain AGR4587 chromosome, complete genome	Escherichia coli	2806	2806	1	0	99.93	5076384	CP097360.1
Escherichia coli strain AGR6128 chromosome, complete genome	Escherichia coli	2689	2689	1	0	98.44	4871766	CP097367.1
Escherichia coli strain AGR5151 chromosome, complete genome	Escherichia coli	2806	2806	1	0	99.93	4855612	CP097370.1
Escherichia coli strain Z0117EC0055 chromosome, complete genome	Escherichia coli	2806	2806	1	0	99.93	4954543	CP098203.1
Escherichia coli strain Z0117EC0013 chromosome, complete genome	Escherichia coli	2760	2760	1	0	99.47	4909078	CP098219.1
Escherichia coli strain Seattle 1946 chromosome, complete genome	Escherichia coli	2811	2811	1	0	100	5132220	CP101925.1
Escherichia coli strain C31 chromosome, complete genome	Escherichia coli	2793	2793	1	0	99.8	5138173	CP102061.1
Escherichia coli O15:H18 strain ST69 chromosome, complete genome	Escherichia coli O15:H18	2793	2793	1	0	99.8	5324346	CP102488.1
Escherichia coli strain SCAID WND1-2022 (119) chromosome, complete genome	Escherichia coli	2793	4458	1	0	99.8	5032780	CP102947.1
Escherichia coli O25b:H4-ST131 strain 5392 chromosome, complete genome	Escherichia coli O25b:H4-ST131	2689	2689	1	0	98.44	4793007	CP103465.1
Escherichia coli strain 4621 chromosome, complete genome	Escherichia coli	2811	2811	1	0	100	5186731	CP103479.1
Escherichia coli O25b:H4-ST131 strain 5506 chromosome, complete genome	Escherichia coli O25b:H4-ST131	2787	2787	1	0	99.74	4999416	CP103508.1
Escherichia coli O25b:H4-ST131 strain 4993 chromosome, complete genome	Escherichia coli O25b:H4-ST131	2793	2793	1	0	99.8	5341056	CP103557.1
Escherichia coli O25b:H4-ST131 strain 751 chromosome, complete genome	Escherichia coli O25b:H4-ST131	2793	2793	1	0	99.8	5211978	CP103562.1
Escherichia coli O25b:H4-ST131 strain 4224 chromosome, complete genome	Escherichia coli O25b:H4-ST131	2793	2793	1	0	99.8	5093976	CP103592.1
Escherichia coli O25b:H4-ST131 strain 4433 chromosome, complete genome	Escherichia coli O25b:H4-ST131	2492	2809	1	0	99.78	5386924	CP103672.1
Escherichia coli strain 1579 chromosome, complete genome	Escherichia coli	2793	2793	1	0	99.8	5131607	CP103718.1
Escherichia coli O25b:H4-ST131 strain 2822 chromosome, complete genome	Escherichia coli O25b:H4-ST131	2793	2793	1	0	99.8	4890300	CP103742.1
Escherichia coli strain p11B chromosome, complete genome	Escherichia coli	2793	2793	1	0	99.8	5295156	CP103755.1
Escherichia coli strain DFK.1 chromosome, complete genome	Escherichia coli	2793	2793	1	0	99.8	5064316	CP104848.1
Escherichia coli strain S14 chromosome, complete genome	Escherichia coli	2793	2793	1	0	99.8	5259570	CP107114.1
Escherichia coli strain S13 chromosome, complete genome	Escherichia coli	2793	2793	1	0	99.8	5287038	CP107117.1
Escherichia coli strain S12 chromosome, complete genome	Escherichia coli	2793	2793	1	0	99.8	5281079	CP107120.1
Escherichia coli strain S9 chromosome, complete genome	Escherichia coli	2793	2793	1	0	99.8	5071232	CP107122.1
Escherichia coli strain S8 chromosome, complete genome	Escherichia coli	2793	2793	1	0	99.8	5241944	CP107126.1
Escherichia coli strain S7 chromosome, complete genome	Escherichia coli	2804	2804	1	0	99.93	5247286	CP107128.1
Escherichia coli strain S6 chromosome, complete genome	Escherichia coli	2787	2787	1	0	99.74	5332681	CP107134.1
Escherichia coli strain S5 chromosome, complete genome	Escherichia coli	2793	2793	1	0	99.8	5258595	CP107137.1
Escherichia coli strain S4 chromosome, complete genome	Escherichia coli	2793	2793	1	0	99.8	5226065	CP107140.1
Escherichia coli strain S2 chromosome, complete genome	Escherichia coli	2695	2971	1	0	98.5	5118474	CP107143.1
Escherichia coli strain R14 chromosome, complete genome	Escherichia coli	2793	2793	1	0	99.8	5230650	CP107147.1
Escherichia coli strain R13 chromosome, complete genome	Escherichia coli	2793	2793	1	0	99.8	5120420	CP107151.1
Escherichia coli strain R12 chromosome, complete genome	Escherichia coli	2793	2793	1	0	99.8	5228698	CP107153.1
Escherichia coli strain R11 chromosome, complete genome	Escherichia coli	2678	2678	1	0	98.31	5120131	CP107155.1
Escherichia coli strain R10 chromosome, complete genome	Escherichia coli	2793	2793	1	0	99.8	5128182	CP107162.1
Escherichia coli strain R9 chromosome, complete genome	Escherichia coli	2678	2678	1	0	98.31	5100590	CP107164.1
Escherichia coli strain R8 chromosome, complete genome	Escherichia coli	2793	2793	1	0	99.8	5096686	CP107172.1
Escherichia coli strain R7 chromosome, complete genome	Escherichia coli	2695	2971	1	0	98.5	5118568	CP107174.1
Escherichia coli strain R6 chromosome, complete genome	Escherichia coli	2793	2793	1	0	99.8	5297994	CP107178.1
Escherichia coli strain R4 chromosome, complete genome	Escherichia coli	2793	2793	1	0	99.8	5325420	CP107182.1
Escherichia coli strain R3 chromosome, complete genome	Escherichia coli	2793	2793	1	0	99.8	5283900	CP107184.1
Escherichia coli strain R2 chromosome, complete genome	Escherichia coli	2793	2793	1	0	99.8	5095314	CP107188.1
Escherichia coli O2:K2:H1 strain C 237-04 chromosome, complete genome	Escherichia coli O2:K2:H1	2811	2811	1	0	100	4918902	CP109921.1
Escherichia coli O6:K2:H1 strain C 691-04A chromosome, complete genome	Escherichia coli O6:K2:H1	2811	2811	1	0	100	5176167	CP109929.1
Escherichia coli strain 2022CK-00557 chromosome, complete genome	Escherichia coli	2782	2782	1	0	99.67	4936606	CP114340.1
Escherichia coli strain 2022CK-00558 chromosome, complete genome	Escherichia coli	2782	2782	1	0	99.67	4936300	CP114344.1
Escherichia coli strain CUVET17-1136 chromosome, complete genome	Escherichia coli	2793	2793	1	0	99.8	5289576	CP115324.1
Escherichia coli strain CUVET16-394 chromosome, complete genome	Escherichia coli	2776	2776	1	0	99.61	5101217	CP115330.1
Escherichia coli strain CUVET20-PYO1 chromosome, complete genome	Escherichia coli	2800	2800	1	0	99.87	5084250	CP115390.1
Escherichia coli strain DETEC-S566 chromosome, complete genome	Escherichia coli	2793	2793	1	0	99.8	5010565	CP116085.1
Escherichia coli strain DETEC-P622 chromosome, complete genome	Escherichia coli	2793	2793	1	0	99.8	5029720	CP116145.1
Escherichia coli strain DETEC-E480 chromosome, complete genome	Escherichia coli	2793	2793	1	0	99.8	4974899	CP116181.1
Escherichia coli strain ATCC 25922 chromosome, complete genome	Escherichia coli	2811	2811	1	0	100	5132219	CP117235.1
Escherichia coli strain A23EC chromosome	Escherichia coli	2793	2793	1	0	99.8	5239897	CP118558.1
Escherichia coli strain USVAST219 chromosome, complete genome	Escherichia coli	2793	2793	1	0	99.8	5098635	CP120633.1
Escherichia coli strain AVS0754 chromosome, complete genome	Escherichia coli	2806	2806	1	0	99.93	4974100	CP124320.1
Escherichia coli strain AVS0717 chromosome, complete genome	Escherichia coli	2806	2806	1	0	99.93	5088968	CP124322.1
Escherichia coli strain AVS0536 chromosome, complete genome	Escherichia coli	2806	2806	1	0	99.93	5089992	CP124324.1
Escherichia coli strain AVS0285 chromosome, complete genome	Escherichia coli	2806	2806	1	0	99.93	5088968	CP124326.1
Escherichia coli strain AVS0787 chromosome, complete genome	Escherichia coli	2793	2793	1	0	99.8	5285418	CP124328.1
Escherichia coli strain AVS0753 chromosome, complete genome	Escherichia coli	2793	2793	1	0	99.8	5285675	CP124332.1
Escherichia coli strain AVS0786 chromosome, complete genome	Escherichia coli	2806	2806	1	0	99.93	5119625	CP124334.1
Escherichia coli strain AVS0971 chromosome, complete genome	Escherichia coli	2806	2806	1	0	99.93	5072410	CP124337.1
Escherichia coli strain AVS0713 chromosome, complete genome	Escherichia coli	2806	2806	1	0	99.93	5090137	CP124339.1
Escherichia coli strain AVS0710 chromosome, complete genome	Escherichia coli	2806	2806	1	0	99.93	5060072	CP124341.1
Escherichia coli strain AVS0533 chromosome, complete genome	Escherichia coli	2806	2806	1	0	99.93	5090642	CP124343.1
Escherichia coli strain AVS0530 chromosome, complete genome	Escherichia coli	2806	2806	1	0	99.93	5090382	CP124345.1
Escherichia coli strain AVS0283 chromosome, complete genome	Escherichia coli	2806	2806	1	0	99.93	5088970	CP124347.1
Escherichia coli strain AVS0453 chromosome, complete genome	Escherichia coli	2793	2793	1	0	99.8	5285512	CP124349.1
Escherichia coli strain AVS0362 chromosome, complete genome	Escherichia coli	2793	2793	1	0	99.8	5285097	CP124351.1
Escherichia coli strain AVS0226 chromosome, complete genome	Escherichia coli	2793	2793	1	0	99.8	5284087	CP124353.1
Escherichia coli strain AVS0171 chromosome, complete genome	Escherichia coli	2793	2793	1	0	99.8	5285630	CP124355.1
Escherichia coli strain AVS0467 chromosome, complete genome	Escherichia coli	2806	2806	1	0	99.93	5084908	CP124357.1
Escherichia coli strain AVS0093 chromosome, complete genome	Escherichia coli	2806	2806	1	0	99.93	5088976	CP124359.1
Escherichia coli strain AVS0938 chromosome, complete genome	Escherichia coli	2793	2793	1	0	99.8	5288679	CP124362.1
Escherichia coli strain AVS0465 chromosome, complete genome	Escherichia coli	2678	2678	1	0	98.31	5174834	CP124367.1
Escherichia coli strain AVS0151 chromosome, complete genome	Escherichia coli	2793	2793	1	0	99.8	5273087	CP124372.1
Escherichia coli strain AVS0578 chromosome, complete genome	Escherichia coli	2793	2793	1	0	99.8	5151251	CP124374.1
Escherichia coli strain AVS0153 chromosome, complete genome	Escherichia coli	2793	2793	1	0	99.8	5284052	CP124385.1
Escherichia coli strain AVS0972 chromosome, complete genome	Escherichia coli	2793	2793	1	0	99.8	5038283	CP124387.1
Escherichia coli strain AVS0968 chromosome, complete genome	Escherichia coli	2793	2793	1	0	99.8	4919904	CP124392.1
Escherichia coli strain AVS0967 chromosome, complete genome	Escherichia coli	2793	2793	1	0	99.8	5097505	CP124398.1
Escherichia coli strain AVS0528 chromosome, complete genome	Escherichia coli	2793	2793	1	0	99.8	4984915	CP124400.1
Escherichia coli strain AVS0935 chromosome, complete genome	Escherichia coli	2793	2793	1	0	99.8	4917286	CP124405.1
Escherichia coli strain AVS0543 chromosome, complete genome	Escherichia coli	2793	2793	1	0	99.8	4993064	CP124410.1
Escherichia coli strain AVS0223 chromosome, complete genome	Escherichia coli	2793	2793	1	0	99.8	4967373	CP124415.1
Escherichia coli strain AVS0155 chromosome, complete genome	Escherichia coli	2793	2793	1	0	99.8	5017462	CP124420.1
Escherichia coli strain AVS0247 chromosome, complete genome	Escherichia coli	2793	2793	1	0	99.8	4977635	CP124424.1
Escherichia coli strain AVS0051 chromosome, complete genome	Escherichia coli	2793	2793	1	0	99.8	4974345	CP124429.1
Escherichia coli strain AVS0042 chromosome, complete genome	Escherichia coli	2793	2793	1	0	99.8	5043712	CP124448.1
Escherichia coli strain AVS0193 chromosome, complete genome	Escherichia coli	2793	2793	1	0	99.8	5163545	CP124455.1
Escherichia coli strain AVS0947 chromosome, complete genome	Escherichia coli	2793	2793	1	0	99.8	4978191	CP124460.1
Escherichia coli strain AVS0973 chromosome, complete genome	Escherichia coli	2806	2806	1	0	99.93	4965329	CP124471.1
Escherichia coli strain AVS0969 chromosome, complete genome	Escherichia coli	2806	2806	1	0	99.93	5132631	CP124475.1
Escherichia coli strain AVS0756 chromosome, complete genome	Escherichia coli	2678	2678	1	0	98.31	4848357	CP124481.1
Escherichia coli strain AVS0575 chromosome, complete genome	Escherichia coli	2806	2806	1	0	99.93	4909649	CP124483.1
Escherichia coli strain AVS0542 chromosome, complete genome	Escherichia coli	2678	2678	1	0	98.31	4979425	CP124487.1
Escherichia coli strain AVS0456 chromosome, complete genome	Escherichia coli	2793	2793	1	0	99.8	4830942	CP124490.1
Escherichia coli strain AVS0225 chromosome, complete genome	Escherichia coli	2806	2806	1	0	99.93	4895052	CP124492.1
Escherichia coli strain AVS0662 chromosome, complete genome	Escherichia coli	2793	2793	1	0	99.8	4933398	CP124495.1
Escherichia coli strain AVS0655 chromosome, complete genome	Escherichia coli	2806	2806	1	0	99.93	5012730	CP124498.1
Escherichia coli strain AVS0744 chromosome, complete genome	Escherichia coli	2806	2806	1	0	99.93	4968581	CP124500.1
Escherichia coli strain AVS0970 chromosome, complete genome	Escherichia coli	2806	2806	1	0	99.93	5077511	CP124502.1
Escherichia coli strain AVS0750 chromosome, complete genome	Escherichia coli	2806	2806	1	0	99.93	5039061	CP124506.1
Escherichia coli strain AVS0068 chromosome, complete genome	Escherichia coli	2806	2806	1	0	99.93	5005199	CP124508.1
Escherichia coli strain AVS0501 chromosome, complete genome	Escherichia coli	2806	2806	1	0	99.93	5128108	CP124511.1
Escherichia coli strain AVS0366 chromosome, complete genome	Escherichia coli	2806	2806	1	0	99.93	5082752	CP124513.1
Escherichia coli strain AVS0282 chromosome, complete genome	Escherichia coli	2806	2806	1	0	99.93	5088698	CP124515.1
Escherichia coli strain AVS0343 chromosome, complete genome	Escherichia coli	2793	2793	1	0	99.8	5036755	CP124517.1
Escherichia coli strain KFS-D30 chromosome, complete genome	Escherichia coli	2793	2793	1	0	99.8	4998622	CP125004.1
Escherichia coli strain KFS-B04 chromosome, complete genome	Escherichia coli	2793	2793	1	0	99.8	5084650	CP125076.1
Escherichia coli strain SYNB1353 chromosome	Escherichia coli	2793	2793	1	0	99.8	5004036	CP126317.1
Escherichia coli strain C25 chromosome, complete genome	Escherichia coli	2806	2806	1	0	99.93	5214323	CP127314.1
Escherichia coli strain 88 chromosome	Escherichia coli	2811	2811	1	0	100	5341472	CP128446.1
Escherichia coli strain 139 chromosome	Escherichia coli	2793	2793	1	0	99.8	5152092	CP128448.1
Escherichia coli strain TUM13882 chromosome	Escherichia coli	2776	2776	1	0	99.61	5074617	CP128897.1
Escherichia coli strain TUM13770 chromosome, complete genome	Escherichia coli	2806	2806	1	0	99.93	4980977	CP128916.1
Escherichia coli strain 132 chromosome	Escherichia coli	2793	2793	1	0	99.8	4935756	CP133394.1
Escherichia coli strain 3797 chromosome, complete genome	Escherichia coli	2793	2793	1	0	99.8	4987532	CP134898.1
Escherichia coli strain Escherichia coli EC12011 chromosome, complete genome	Escherichia coli	2793	2793	1	0	99.8	5242119	CP135210.1
Escherichia coli strain Escherichia coli EC12401 chromosome, complete genome	Escherichia coli	2811	2811	1	0	100	5117098	CP135215.1
Escherichia coli strain Escherichia coli EC16256 chromosome, complete genome	Escherichia coli	2793	2793	1	0	99.8	5090635	CP135221.1
Escherichia coli strain Escherichia coli EC16611 chromosome, complete genome	Escherichia coli	2793	2793	1	0	99.8	5062930	CP135233.1
Escherichia coli strain Escherichia coli EC16639 chromosome, complete genome	Escherichia coli	2782	2782	1	0	99.67	4878466	CP135235.1
Escherichia coli strain isolateI chromosome, complete genome	Escherichia coli	2787	2787	1	0	99.74	4914339	CP135458.1
Escherichia coli strain TUM17543 chromosome, complete genome	Escherichia coli	1808	2809	1	0	99.8	5055184	CP135643.1
Escherichia coli strain TUM14668 chromosome, complete genome	Escherichia coli	2793	2793	1	0	99.8	4829602	CP135646.1
Escherichia coli strain TUM13064 chromosome, complete genome	Escherichia coli	2793	2793	1	0	99.8	5273163	CP135653.1
Escherichia coli strain TUM11356 chromosome, complete genome	Escherichia coli	2806	2806	1	0	99.93	4963886	CP135656.1
Escherichia coli strain TUM9975 chromosome, complete genome	Escherichia coli	2793	2793	1	0	99.8	5113034	CP135664.1
Escherichia coli strain TUM2830 chromosome, complete genome	Escherichia coli	2806	2806	1	0	99.93	4947167	CP135685.1
Escherichia coli strain TUM2802 chromosome, complete genome	Escherichia coli	2793	2793	1	0	99.8	4991700	CP135691.1
Escherichia coli strain TUM2367 chromosome, complete genome	Escherichia coli	2793	2793	1	0	99.8	5023218	CP135697.1
Escherichia coli strain TUM1857 chromosome, complete genome	Escherichia coli	2793	2793	1	0	99.8	5199107	CP135709.1
Escherichia coli strain TUM1226 chromosome, complete genome	Escherichia coli	2811	2811	1	0	100	5284425	CP135719.1
Escherichia coli UMN026 chromosome, complete genome	Escherichia coli UMN026	2793	2793	1	0	99.8	5202090	CU928163.2
Escherichia coli ST131 strain EC958 chromosome, complete genome	Escherichia coli O25b:H4-ST131	2678	2678	1	0	98.31	5109767	HG941718.1
Escherichia coli genome assembly FHI99, scaffold scaffold-32_contig-0.1_276634_895274_[organism:Escherichia	Escherichia coli	1417	2805	1	0	99.87	618641	LM997281.1
Escherichia coli isolate EC-1639 genome assembly, chromosome: 1	Escherichia coli	2793	2793	1	0	99.8	5059899	LR025101.1
Escherichia coli strain B36 genome assembly, chromosome: 1	Escherichia coli	2678	2678	1	0	98.31	5147585	LR130545.1
Escherichia coli assembly	Escherichia coli	2793	2793	1	0	99.8	5110765	LR730402.1
Escherichia coli isolate MINF_7C-sc-2280452 genome assembly, chromosome: 1	Escherichia coli	2793	2793	1	0	99.8	5059386	LR890270.1
Escherichia coli isolate MSB1_3B-sc-2280406 genome assembly, chromosome: 1	Escherichia coli	2776	2776	1	0	99.61	5173861	LR890299.1
Escherichia coli isolate MSB1_7C-sc-2280317 genome assembly, chromosome: 1	Escherichia coli	2793	2793	1	0	99.8	5183046	LR890405.1
Escherichia coli isolate MSB2_1A-sc-2280429 genome assembly, chromosome: 1	Escherichia coli	2793	2793	1	0	99.8	4929229	LR890410.1
Escherichia coli isolate MSB1_7A-sc-2280394 genome assembly, chromosome: 1	Escherichia coli	2776	2776	1	0	99.61	5173732	LR890466.1
Escherichia coli isolate MSB1_4E-sc-2280348 genome assembly, chromosome: 1	Escherichia coli	2793	2793	1	0	99.8	5061196	LR890693.1
Escherichia coli isolate MSB1_4I-sc-2280412 genome assembly, chromosome: 1	Escherichia coli	2793	2793	1	0	99.8	5278133	LR898874.1
Escherichia coli isolate Escherichia coli str. TO60 genome assembly, chromosome: 1	Escherichia coli	2793	2793	1	0	99.8	5031440	LS992168.1
Escherichia coli isolate Escherichia coli str. TO124 genome assembly, chromosome: 1	Escherichia coli	2678	2678	1	0	98.31	5137826	LS992180.1
Escherichia coli isolate Escherichia coli str. TO148 genome assembly, chromosome: 1	Escherichia coli	2678	2678	1	0	98.31	5124666	LS992190.1
Escherichia coli isolate Escherichia coli str. TO217 genome assembly, chromosome: 1	Escherichia coli	2793	2793	1	0	99.8	5302459	LS992192.1
Escherichia coli isolate EC-TO143 genome assembly, chromosome: 1	Escherichia coli	2793	2793	1	0	99.8	5024868	LS999560.1
Escherichia coli strain NCTC 13441 genome assembly, chromosome: 1	Escherichia coli	2678	2678	1	0	98.31	5174631	LT632320.1
Escherichia coli strain TH14509 cps locus K2ab genomic sequence	Escherichia coli	2793	2793	1	0	99.8	23640	MZ339218.1
Escherichia coli strain TH14508 cps locus KG2-1 genomic sequence	Escherichia coli	2684	2684	1	0	98.37	27400	MZ339219.1
Escherichia coli strain TH14864 cps locus K5 genomic sequence	Escherichia coli	2787	2787	1	0	99.74	24124	MZ339220.1
Escherichia coli strain EGY_EC_14142 pathogenicity island sequence	Escherichia coli	2787	2787	1	0	99.74	77376	OM100125.1
Escherichia coli isolate 131 genome assembly, chromosome: main	Escherichia coli	2793	2793	1	0	99.8	5039657	OW848785.1
Escherichia coli isolate 131 genome assembly, chromosome: main	Escherichia coli	2678	2678	1	0	98.31	5186323	OW849064.1
Escherichia coli isolate 131 genome assembly, chromosome: main	Escherichia coli	2793	2793	1	0	99.8	5212580	OW968277.1
Escherichia coli isolate 131 genome assembly, chromosome: main	Escherichia coli	2793	2793	1	0	99.8	5070006	OX030701.1
Escherichia coli isolate 68 genome assembly, chromosome: main	Escherichia coli	2811	2811	1	0	100	5290358	OX030728.1
Escherichia coli strain ST131 genome assembly, chromosome: C	Escherichia coli O25b:H4-ST131	2793	2793	1	0	99.8	4922175	OX637959.1
Escherichia coli strain ST131 genome assembly, chromosome: C	Escherichia coli O25b:H4-ST131	2793	2793	1	0	99.8	4918295	OX637961.1
Escherichia coli strain ST131 genome assembly, chromosome: C	Escherichia coli O25b:H4-ST131	2793	2793	1	0	99.8	5159704	OY019088.1

## Sheet: Genome data
Sample ID	O Type	H Type	ST Warwick	CC Warwick	adk	fumC	gyrB	icd	mdh	purA	recA	dinB	icdA	pabB	polB	putP	trpA	trpB	uidA	aafA	aafB	aafC	aafD	aap aspU	afaA-VIII	afaA	afaB-I	afaB-VIII	afaC-I	afaC-III	afaC-VII	afaC-VIII	afaD-VII	afaD-VIII	afaD	afaE-I	afaE-II	afaE-III	afaE-V	afaE-VII	afaE-VIII	afaF-III	afaF-VII	afaG-VII	agg3A	agg3B	agg3C	agg3D	aggA
CP088800.1	O3	H2	10	ST10 Cplx	10	11	4	8	8	8	2	8		7	84	7	1	4	2
CP048867.1	O21	H5	12	ST12 Cplx	13	13	9	13	16	10	9	4	19	1	6	2	2	1	1							afaA	afaB-I		afaC-I	afaC-III					afaD							afaF-III
CP088496.1	O4	H1	12	ST12 Cplx	13	13	9	13	16	10	9	4	25	1	6	2	2	1	1
CP048855.1	O4	H1	12	ST12 Cplx	13	13	9	13	16	10	9	4	25	1	6	2	2	1	1
CP088456.1	O4	H1	12	ST12 Cplx	13	13	9	13	16	10	9	4	25	1	6	2	2	1	1
CP095086.1	O4	H1	12	ST12 Cplx	13	13	9	13	16	10	9	4	25	1	6	2	2	1	1
CP135643.1	O4	H1	12	ST12 Cplx	13	13	9	13	16	10	9	4	25	1	6	2	2	1	1
CP069438.1	O21	H5	12	ST12 Cplx	13	13	9	13	16	10	9	4	19	1	6	2	2	1	1							afaA	afaB-I		afaC-I	afaC-III					afaD							afaF-III
CP056190.1	O4	H1	12	ST12 Cplx	13	13	9	13	16	10	9	4	25	1	6	2	2	1	1
CP056876.1	O4	H1	12	ST12 Cplx	13	13	9	13	16	10	9	4	25	1	6	2	2	1	1
CP069559.1	O21	H5	12	ST12 Cplx	13	13	9	13	16	10	9	4	19	1	6	2	2	1	1							afaA	afaB-I		afaC-I	afaC-III					afaD							afaF-III
CP048853.1	O4	H1	12	ST12 Cplx	13	13	9	13	16	10	9	4	25	1	6	2	2	1	1
CP069500.1	O4	H1	12	ST12 Cplx	13	13	9	13	16	10	9	4	25	1	6	2	2	1	1
CP048863.1	O18ac	H5	14	ST14 Cplx	14	14	10	14	17	7	10	1	7	1	9	2	20	1	6
CP051688.1		H5	14	ST14 Cplx	14	14	10	14	17	7	10	1	7	1	9	2	20	1	6
CP056481.1	O18ac	H5	14	ST14 Cplx	14	14	10	14	17	7	10	1	7	1	9	2	20	1	6
CP069528.1	O18ac	H5	14	ST14 Cplx	14	14	10	14	17	7	10	1	7	1	9	2	20	1	6
CP026723.1	O51	H30	38	ST38 Cplx	4	26	2	25	5	5	19	23	9	8	12	9	11	7	13
CP038505.1	O102	H6	38	ST38 Cplx	4	26	2	25	5	5	19	23	9	8	12	9	11	7	13
CP041359.1	O86	H18	38	ST38 Cplx	4	26	2	25	5	5	19	23	9	8	12	9	11	7	13							afaA	afaB-I		afaC-I	afaC-III					afaD		afaE-II					afaF-III
CP042878.1	O86	H18	38	ST38 Cplx	4	26	2	25	5	5	19	23	9	8	12	9	11	7	13							afaA	afaB-I		afaC-I	afaC-III					afaD		afaE-II					afaF-III
CP050217.1	O153	H30	38	ST38 Cplx	4	26	2	25	5	5	19	23	9	8	12		11	7	13					aap/aspU																					agg3A	agg3B		agg3D
CP050218.1		H30	38	ST38 Cplx	4	26	2	25	5	5	19	23	9	8	12		11	7	13					aap/aspU																					agg3A	agg3B		agg3D
CP054828.1	O86	H18	38	ST38 Cplx	4	26	2	25	5	5	19	23	9	8			11	7	13							afaA	afaB-I		afaC-I	afaC-III					afaD		afaE-II					afaF-III
CP068801.1		H30	38	ST38 Cplx	4	26	2	25	5	5	19	23	9	8	12	9	11	7	13							afaA, afaA	afaB-I, afaB-I		afaC-I, afaC-I	afaC-III, afaC-III					afaD, afaD
CP068807.1	O153	H30	38	ST38 Cplx	4	26	2	25	5	5	19	23	9	8	12	9	11	7	13
CP068812.1	O153	H30	38	ST38 Cplx	4	26	2	25	5	5	19	23	9	8	12	9	11	7	13
CP068814.1	O11	H30	38	ST38 Cplx	4	26	2	25	5	5	19	23	9	8	12	9	11	7	13							afaA	afaB-I		afaC-I	afaC-III					afaD	afaE-I
CP068827.1	O153	H30	38	ST38 Cplx	4	26	2	25	5	5	19	23	9	8	12	9	11	7	13
CP115330.1	O1	H15	38	ST38 Cplx	4	26	2	25	5	5	19	23	9	8	12	9	11	7	13
CP128446.1		H30	38	ST38 Cplx	4	26	2	25	5	5	19	23	9	8	12	9	11	7	13					aap/aspU																									aggA
CP128897.1	O1	H15	38	ST38 Cplx	4	26	2	25	5	5	19	23	9		12	9	11	7	13
LR890299.1	O1	H15	38	ST38 Cplx	4	26	2	25	5	5	19	23	9	8	12	9	11	7	13							afaA	afaB-I		afaC-I	afaC-III					afaD							afaF-III
LR890466.1	O1	H15	38	ST38 Cplx	4	26	2	25	5	5	19	23	9	8	12	9	11	7	13							afaA	afaB-I		afaC-I	afaC-III					afaD							afaF-III
CP056273.1	O86	H18	38	ST38 Cplx	4	26	2	25	5	5	19	23	9	8	12	9		7	13							afaA	afaB-I		afaC-I	afaC-III					afaD		afaE-II					afaF-III
CP091401.1	O51	H30	38	ST38 Cplx	4	26	2	25	5	5	19	23	9	8	12	9	11	7	13
CP054343.1	O86	H18	38	ST38 Cplx	4	26	2	25	5	5	19	23	9	8	12	9	11	7	13							afaA, afaA	afaB-I, afaB-I		afaC-I, afaC-I	afaC-III, afaC-III					afaD, afaD		afaE-II					afaF-III, afaF-III
LR898874.1	O1	H7	59	ST59 Cplx	27	32	24	29	26	19	22	12	40	24	19	13	24		29
CP088348.1	O153	H6	68		33	26	2	31	5	16	19	18	12	17	14	14	14	14	14
CP088782.1	O153	H6	68		33	26	2	31	5	16	19	18	12	17	14	14	14	14	14
CP088860.1	O153	H6	68		33	26	2	31	5	16	19	18	12	17	14	14	14	14	14
CP103479.1	O153	H6	68		33	26	2	31	5	16	19	18	12	17	14	14	14	14	14
CP135719.1	O153	H6	68		33	26	2	31	5	16	19	18	12	17	14	14	14	14	14
OX030728.1	O153	H6	68		33	26	2	31	5	16	19	18	12	17	14	14	14	14	14
AP027563.1	O153	H2	69	ST69 Cplx	21	35	27	6	5	5	4	3	8	5	11	8	3	5	3
CP030768.1	O153	H2	69	ST69 Cplx	21	35	27	6	5	5	4	3	8	5	11	8	3	5	3							afaA	afaB-I		afaC-I	afaC-III					afaD
CP032515.1	O15	H18	69	ST69 Cplx	21	35	27	6	5	5	4	3	8	5	11	8	3	5	3
CP053662.1		H18	69	ST69 Cplx	21	35	27	6	5	5	4	3	8	5	11	8	3	5	3
CP069882.1	O15	H6	69	ST69 Cplx	21	35	27	6	5	5	4	3	8	5	11	8	3	5	3
CP070007.1		H18	69	ST69 Cplx	21	35	27	6	5	5	4	3	8	5	11	8	3	5	3
CP070048.1	O117	H4	69	ST69 Cplx	21	35	27	6	5	5	4	3	8	5	11	8	3	5	3
CP088383.1	O15	H18	69	ST69 Cplx	21	35	27	6	5	5	4	3	8	5	11	8	3	5	3
CP088506.1	O15	H18	69	ST69 Cplx	21	35	27	6	5	5	4	3	8	5	11	8	3	5	3
CP088754.1	O15	H18	69	ST69 Cplx	21	35	27	6	5	5	4	3	8	5	11	8	3	5	3
CP089260.1	O15	H18	69	ST69 Cplx	21	35	27	6	5	5	4	3	8	5	11	8	3	5	3
CP095510.1	O11	H18	69	ST69 Cplx	21	35	27	6	5	5	4	3	8	5	11	8	3	5	3
CP095538.1	O11	H18	69	ST69 Cplx	21	35	27	6	5	5	4	3	8	5	11	8	3	5	3
CP102488.1	O15	H18	69	ST69 Cplx	21	35	27	6	5	5	4	3	8	5	11	8	3	5	3
LR890405.1	O15	H18	69	ST69 Cplx	21	35	27	6	5	5	4	3	8	5	11	8	3	5	3
OY754371.1		H18	69	ST69 Cplx	21	35	27	6	5	5	4	3	8	27	11	8	3	5	11
CP082827.1		H18	69	ST69 Cplx	21	35	27	6	5	5	4	3	8	5	11	8	3	5	3
CP088512.1	O15	H18	69	ST69 Cplx	21	35	27	6	5	5	4	3	8	5	11	8	3	5	3
CP002212.1	O6	H1	73	ST73 Cplx	36	24	9	13	17	11	25	2	4	6	4	1	6	1	1
CP007799.1	O6	H1	73	ST73 Cplx	36	24	9	13	17	11	25	2	4	6	4	1	6	1	1
CP009072.1	O6	H1	73	ST73 Cplx	36	24	9	13	17	11	25	2	4	6	4	1	21	1	1
AP022533.1	O6	H1	73	ST73 Cplx	36	24	9	13	17	11	25	2	4	6	4	1	6	1	1
AE014075.1	O6	H1	73	ST73 Cplx	36	24	9	13	17	11	25	2	4	6	4	1	6	1	1
CP001671.1	O25	H1	73	ST73 Cplx	36	24	9	13	17	11	25	2	4	6	4	1	6	1	1
CP002211.1	O6	H1	73	ST73 Cplx	36	24	9	13	17	11	25	2	4	6	4	1	6	1	1
CP022686.1	O6	H1	73	ST73 Cplx	36	24	9	13	17	11	25	2	4	6	4	1	6	1	1
CP028320.1		H1	73	ST73 Cplx	36	24	9	13	17	11	25	2	4	6	4	1	6	1	1
CP031157.1	O6	H1	73	ST73 Cplx	36	24	9	13	17	11	25	2	4	6	4	1	6	1	1
CP031256.1	O6	H1	73	ST73 Cplx	36	24	9	13	17	11	25	2	4	6	4	1	21	1	1
CP032085.1	O6	H1	73	ST73 Cplx	36	24	9	13	17	11	25	2	4	6	4	1	21	1	1
CP035486.1	O6	H1	73	ST73 Cplx	36	24	9	13	17	11	25	2	4	6	4	1	6	1	1
CP037449.1	O6	H1	73	ST73 Cplx	36	24	9	13	17	11	25	2	27	6	4	1	21	1	1
CP048304.1	O6	H1	73	ST73 Cplx	36	24	9	13	17	11	25	2	4	6	4	1	6	1	1
CP048860.1	O6	H1	73	ST73 Cplx	36	24	9	13	17	11	25	2	4	6	4	1	6	1	1
CP048865.1	O6	H1	73	ST73 Cplx	36	24	9	13	17	11	25	2	4	6	4	1	6	1	1
CP051263.1	O6	H1	73	ST73 Cplx	36	24	9	13	17	11	25	2	4	6	4	1	6	1	1
CP051725.1	O6	H1	73	ST73 Cplx	36	24	9	13	17	11	25	2	4	6	4	1	6	1	1
CP056370.1	O6	H1	73	ST73 Cplx	36	24	9	13	17	11	25	2	4	6	4	1	6	1	1
CP058217.1	O6	H1	73	ST73 Cplx	36	24	9	13	17	11	25	2	4	6	4	1	6	1	1
CP058220.1	O25	H1	73	ST73 Cplx	36	24	9	13	17	11	25	2	4	6	4	1	6	1	1
CP058222.1	O6	H1	73	ST73 Cplx	36	24	9	13	17	11	25	2	4	6	4	1	6	1	1
CP061206.1	O6	H1	73	ST73 Cplx	36	24	9	13	17	11	25	2	4	6	4	1	6	1	1
CP063983.1	O6	H1	73	ST73 Cplx	36	24	9	13	17	11	25	2		6	4	1		1	1
CP066144.1	O6	H1	73	ST73 Cplx	36	24	9	13	17	11	25	2	4	6	4	1	21	1	1
CP069621.1	O6	H1	73	ST73 Cplx	36	24	9	13	17	11	25	2	4	6	4	1	6	1	1
CP069624.1	O6	H1	73	ST73 Cplx	36	24	9	13	17	11	25	2	4	6	4	1	6	1	1
CP069627.1	O6	H1	73	ST73 Cplx	36	24	9	13	17	11	25	2	4	6	4	1	6	1	1
CP069630.1	O6	H1	73	ST73 Cplx	36	24	9	13	17	11	25	2	4	6	4	1	6	1	1
CP069633.1	O6	H1	73	ST73 Cplx	36	24	9	13	17	11	25	2	4	6	4	1	6	1	1
CP069636.1	O6	H1	73	ST73 Cplx	36	24	9	13	17	11	25	2	4	6	4	1	6	1	1
CP069639.1	O6	H1	73	ST73 Cplx	36	24	9	13	17	11	25	2	4	6	4	1	6	1	1
CP069642.1	O6	H1	73	ST73 Cplx	36	24	9	13	17	11	25	2	4	6	4	1	6	1	1
CP070041.1	O6	H1	73	ST73 Cplx	36	24	9	13	17	11	25	2	4	6	4	1	21	1	1
CP080246.1	O6	H1	73	ST73 Cplx	36	24	9	13	17	11	25	2	4	6	4	1	6	1	1
CP081010.1	O6	H1	73	ST73 Cplx	36	24	9	13	17	11	25	2	4	6	4	1	21	1	1
CP082103.1	O6	H1	73	ST73 Cplx	36	24	9	13	17	11	25	2	4	6	4	1	6	1	1
CP082772.1		H1	73	ST73 Cplx	36	24	9	13	17	11	25	2	4	6	4	1	6	1	1
CP082777.1	O25	H1	73	ST73 Cplx	36	24	9	13	17	11	25	2	4	6	4	1	6	1	1
CP082949.1	O6	H1	73	ST73 Cplx	36	24	9	13	17	11	25	2	4	6	4	1	6	1	1
CP087958.1	O6	H1	73	ST73 Cplx	36	24	9	13	17	11	25	2	4	6	4	1	6	1	1
CP091170.1	O6	H1	73	ST73 Cplx	36	24	9	13	17	11	25	2	4	6	4	1	6	1	1
CP095514.1	O6	H1	73	ST73 Cplx	36	24	9	13	17	11	25	2	4	6	4	1	6	1	1
CP101925.1	O6	H1	73	ST73 Cplx	36	24	9	13	17	11	25	2	4	6	4	1	21	1	1
CP109921.1		H1	73	ST73 Cplx	36	24	9	13	17	11	25	2	23	6	4	1	6	1	1
CP109929.1	O6	H1	73	ST73 Cplx	36	24	9	13	17	11	25	2	4	6	4	1		1	1
CP117235.1	O6	H1	73	ST73 Cplx	36	24	9	13	17	11	25	2	4	6	4	1	21	1	1
CP126317.1	O6	H1	73	ST73 Cplx	36	24	9	13	17	11	25	2	4	6	4	1	6	1	1
LR730402.1	O6	H1	73	ST73 Cplx	36	24	9	13	17	11	25	2	4	6	4	1	6	1
CP048606.1		H1	73	ST73 Cplx	36	24	9	13	17	11	25	2	4	6	4	1	6	1	1
CP134362.1	O6	H31	127		13	14	19	36	23	11	10	1	26	9	8	2	10	1	7
CP006784.1	O25	H4	131	ST131 Cplx	53	40	47	13	36	28	29	9	1	15	7	4	9	6	9
CP010876.1	O25	H4	131	ST131 Cplx	53	40	47	13	36	28	29	9	1	15	7	4	9	6	9
CP013831.1	O25	H4	131	ST131 Cplx	53	40	47	13	36	28	29	9	1	15	7	4	9	6	9
CP013835.1	O25	H4	131	ST131 Cplx	53	40	47	13	36	28	29	9	1	15	7	4	9	6	9
CP013837.1	O25	H4	131	ST131 Cplx	53	40	47	13	36	28	29	9	1	15	7	4	9	6	9
AP021998.1	O25	H4	131	ST131 Cplx	53	40	47	13	36	28	29	9	1	15	7	4	9	6	9
AP022044.1	O25	H4	131	ST131 Cplx	53	40	47	13	36	28	29	9	1	15	7	4	9	6	9
CP014316.1	O25	H4	131	ST131 Cplx	53	40	47	13	36	28	29	9	1	15	7	4	9	6	9
CP014492.1	O16	H5	131	ST131 Cplx	53	40	47	13	36	28	29	9	134	74	134	4	72	1	9
CP014495.1	O25	H4	131	ST131 Cplx	53	40	47	13	36	28	29	9	1	15	7	4	9	6	9							afaA	afaB-I		afaC-I	afaC-III					afaD	afaE-I
CP014497.1	O25	H4	131	ST131 Cplx	53	40	47	13	36	28	29	9	1	15	7	4	9	6	9
CP014522.1	O25	H4	131	ST131 Cplx	53	40	47	13	36	28	29	9	1	15	7	4	9	6	9							afaA	afaB-I		afaC-I	afaC-III					afaD
CP015069.1	O16	H5	131	ST131 Cplx	53	40	47	13	36	28	29	9	134	74	134	4	72	1	9
CP015074.2	O153	H5	131	ST131 Cplx	53	40	47	13	36	28	29	9	134	74	134	4	72	1	9							afaA	afaB-I		afaC-I	afaC-III					afaD							afaF-III
CP015076.1	O16	H5	131	ST131 Cplx	53	40	47	13	36	28	29	9	134	74	134	4	72	1	9							afaA	afaB-I		afaC-I	afaC-III					afaD
CP015138.1	O25	H4	131	ST131 Cplx	53	40	47	13	36	28	29	9	1	15	7	4	9	6	9
CP015159.1	O16	H5	131	ST131 Cplx	53	40	47	13	36	28	29	9	134	74	134	4	72	1	9							afaA	afaB-I		afaC-I	afaC-III					afaD							afaF-III
CP018970.1	O25	H4	131	ST131 Cplx	53	40	47	13	36	28	29	9	1	15	7	4	9	6	9
CP018979.1	O25	H4	131	ST131 Cplx	53	40	47	13	36	28	29	9	1	15	7	4	9	6	9
CP018983.1	O25	H4	131	ST131 Cplx	53	40	47	13	36	28	29	9	1	15	7	4	9	6	9
CP018991.1	O25	H4	131	ST131 Cplx	53	40	47	13	36	28	29	9	1	15	7	4	9	6	9
CP019000.1	O25	H4	131	ST131 Cplx	53	40	47	13	36	28	29	9	1	15	7	4	9	6	9
AP022362.1	O25	H4	131	ST131 Cplx	53	40	47	13	36	28	29	9	1	15	7	4	9	6	9
AP022525.1	O25	H4	131	ST131 Cplx	53	40	47	13	36	28	29	9	1	15	7	4	9	6	9
AP022064.1	O25	H4	131	ST131 Cplx	53	40	47	13	36	28	29	9	1	15	7	4	9	6	9
AP022171.1	O16	H5	131	ST131 Cplx	53	40	47	13	36	28	29	9		74	134	4	72	1	9
AP022549.1	O25	H4	131	ST131 Cplx	53	40	47	13	36	28	29	9	1	15	7	4	9	6	9
AP026484.1	O25	H4	131	ST131 Cplx	53	40	47	13	36	28	29	9	1	15	7	4	9	6	9
AP026518.1	O25	H4	131	ST131 Cplx	53	40	47	13	36	28	29	9	1	15	7	4	9	6	9
AP026788.1	O25	H4	131	ST131 Cplx	53	40	47	13	36	28	29	9	1	15	7	4	9	6	9
AP026794.1	O25	H4	131	ST131 Cplx	53	40	47	13	36	28	29	9	1	15	7	4	9	6	9
AP018784.1	O25	H4	131	ST131 Cplx	53	40	47	13	36	28	29	9	1	15	7	4	9	6	9							afaA	afaB-I		afaC-I	afaC-III					afaD	afaE-I
CP019015.1	O25	H4	131	ST131 Cplx	53	40	47	13	36	28	29	9	1	15	7	4	9	6	9
CP020116.1	O25	H4	131	ST131 Cplx	53	40	47	13	36	28	29	9	1	15	7	4	9	6	9
CP021179.1	O25	H4	131	ST131 Cplx	53	40	47	13	36	28	29	9	1	15	7	4	9	6	9
CP021454.1	O25	H4	131	ST131 Cplx	53	40	47	13	36	28	29	9	1	15	7	4	9	6	9
CP021935.1	O25	H4	131	ST131 Cplx	53	40	47	13	36	28	29	9	1	15	7	4	9	6	9
CP023826.1	O25	H4	131	ST131 Cplx	53	40	47	13	36	28	29	9	1	15	7	4	9	6	9
CP023844.1	O25	H4	131	ST131 Cplx	53	40	47	13	36	28	29	9	1	15	7	4	9	6	9
CP023849.1	O25		131	ST131 Cplx	53	40	47	13	36	28	29	9	1	15	7	4	9	6	9
CP023853.1	O25	H4	131	ST131 Cplx	53	40	47	13	36	28	29	9	1	15	7	4	9	6	9							afaA	afaB-I		afaC-I	afaC-III					afaD
CP024717.1	O25	H4	131	ST131 Cplx	53	40	47	13	36	28	29	9	1	15	7	4	9	6	9
CP024720.1	O25	H4	131	ST131 Cplx	53	40	47	13	36	28	29	9	1	15	7	4	9	6	9
CP027534.1	O25	H4	131	ST131 Cplx	53	40	47	13	36	28	29	9	1	15	7	4	9	6	9
CP027851.1	O25	H4	131	ST131 Cplx	53	40	47	13	36	28	29	9	1	15	7	4	9	6	9
CP028304.1	O25	H4	131	ST131 Cplx	53	40	47	13	36	28	29	9	1	15	7	4	9	6	9
CP028483.1	O25	H4	131	ST131 Cplx	53	40	47	13	36	28	29	9	1	15	7	4	9	6	9
CP029576.1	O16	H5	131	ST131 Cplx	53	40	47	13	36	28	29	9	134	74	134	4	72	1	9
CP030337.1	O25	H4	131	ST131 Cplx	53	40	47	13	36	28	29	9	20	15	7	4	9	6	9
CP032201.1	O25	H4	131	ST131 Cplx	53	40	47	13	36	28	29	9	1	15	7	4	9	6	9
CP035377.1	O25	H4	131	ST131 Cplx	53	40	47	13	36	28	29	9	1	15	7	4	9	6	9
CP035476.1	O25	H4	131	ST131 Cplx	53	40	47	13	36	28	29	9	1	15	7	4	9	6	9
CP035477.1	O25	H4	131	ST131 Cplx	53	40	47	13	36	28	29	9	1	15	7	4	9	6	9
CP035720.1	O25	H4	131	ST131 Cplx	53	40	47	13	36	28	29	9	1	15	7	4	9	6	9
CP036245.1	O25	H4	131	ST131 Cplx	53	40	47	13	36	28	29	9	1	15	7	4	9	6	9
CP041337.1	O25	H4	131	ST131 Cplx	53	40	47	13	36	28	29	9	1	15	7	4	9	6	9
CP041529.1	O25	H4	131	ST131 Cplx	53	40	47	13	36	28	29	9	1	15	7	4	9	6	9
CP041541.1	O25	H4	131	ST131 Cplx	53	40	47	13	36	28	29	9	1	15	7	4	9	6	9
CP041544.1	O25	H4	131	ST131 Cplx	53	40	47	13	36	28	29	9	1	15	7	4	9	6	9							afaA	afaB-I		afaC-I	afaC-III					afaD							afaF-III
CP041546.1	O25	H4	131	ST131 Cplx	53	40	47	13	36	28	29	9	1	15	7	4	9	6	9
CP041556.1	O25	H4	131	ST131 Cplx	53	40	47	13	36	28	29	9	1	15	7	4	9	6	9
CP041559.1	O25	H4	131	ST131 Cplx	53	40	47	13	36	28	29	9	1	15	7	4	9	6	9
CP041572.1	O25	H4	131	ST131 Cplx	53	40	47	13	36	28	29	9	1	15	7	4	9	6	9
CP047710.1	O16	H5	131	ST131 Cplx	53	40	47	13	36	28	29	9	134	74	134	4		1	9
CP049077.2	O25	H4	131	ST131 Cplx	53	40	47	13	36	28	29	9	1	15	7	4	9	6	9
CP049085.2	O25	H4	131	ST131 Cplx	53	40	47	13	36	28	29	9	1	15	7	4	9	6	9
CP050205.1	O25	H4	131	ST131 Cplx	53	40	47	13	36	28	29	9	1	15	7		9	6	9
CP050214.1	O25	H4	131	ST131 Cplx	53	40	47	13	36	28	29	9	1	15	7		9	6	9							afaA	afaB-I								afaD
CP050216.1	O25	H4	131	ST131 Cplx	53	40	47	13	36	28	29	9	1	15	7		9	6	9							afaA	afaB-I								afaD
CP051609.1	O25	H4	131	ST131 Cplx	53	40	47	13	36	28	29	9		15	7	4	9	6	9
CP051615.1	O25	H4	131	ST131 Cplx	53	40	47	13	36	28	29	9	1	15	7	4	9	6	9
CP051659.1	O25	H4	131	ST131 Cplx	53	40	47	13	36	28	29	9	1	15	7	4	9	6	9
CP051661.1	O25	H4	131	ST131 Cplx	53	40	47	13	36	28	29	9	1	15	7	4	9	6	9
CP051663.1	O25	H4	131	ST131 Cplx	53	40	47	13	36	28	29	9	1	15	7	4	9	6	9
CP054219.1	O25	H4	131	ST131 Cplx	53	40	47	13	36	28	29	9	1	15	7	4	9	6	9
CP054245.1	O25	H4	131	ST131 Cplx	53	40	47	13	36	28	29	9		15	7	4	9	6	9
CP054372.1	O25	H4	131	ST131 Cplx	53	40	47	13	36	28	29	9	1	15	7	4	9	6	9
CP056304.1	O25	H4	131	ST131 Cplx	53	40	47	13	36	28	29	9	1	15	7	4	9	6	9
CP056315.1	O25	H4	131	ST131 Cplx	53	40	47	13	36	28	29	9	1	15	7	4	9	6	9
CP056470.1	O25	H4	131	ST131 Cplx	53	40	47	13	36	28	29	9	1	15	7	4	9	6	9
CP056492.1	O25	H4	131	ST131 Cplx	53	40	47	13	36	28	29	9	1	15	7	4	9	6	9
CP056524.1	O25	H4	131	ST131 Cplx	53	40	47	13	36	28	29	9	1	15	7	4	9	6	9
CP056578.1	O25	H4	131	ST131 Cplx	53	40	47	13	36	28	29	9	1	15	7	4	9	6	9
CP056870.1	O25	H4	131	ST131 Cplx	53	40	47	13	36	28	29	9	1	15	7	4	9	6	9
CP056873.1	O25	H4	131	ST131 Cplx	53	40	47	13	36	28	29	9	1	15	7	4	9	6	9
CP059130.1	O25	H4	131	ST131 Cplx	53	40	47	13	36	28	29	9	1	15	7	4	9	6	9
CP059279.1	O16	H5	131	ST131 Cplx	53	40	47	13	36	28	29	9	134	74	134	4	72	1	9
CP059281.1	O16	H5	131	ST131 Cplx	53	40	47	13	36	28	29	9	134	74	134	4	72	1	9
CP063515.1	O16	H5	131	ST131 Cplx	53	40	47	13	36	28	29	9	134	74	134	4	72	1	9
CP063774.1	O25	H4	131	ST131 Cplx	53	40	47	13	36	28	29	9	1	15	7	4	9	6	9
CP069488.1	O25	H4	131	ST131 Cplx	53	40	47	13	36	28	29	9	1	15	7	4	9	6	9
CP069583.1	O25	H4	131	ST131 Cplx	53	40	47	13	36	28	29	9	1	15	7	4	9	6	9
CP069589.1	O25	H4	131	ST131 Cplx	53	40	47	13	36	28	29	9	1	15	7	4	9	6	9
CP070593.1	O25	H4	131	ST131 Cplx	53	40	47	13	36	28	29	9	1	15	7	4	9	6	9
CP074485.1	O25	H4	131	ST131 Cplx	53	40	47	13	36	28	29	9	1	15	7	4	9	6	9
CP076687.1	O25	H4	131	ST131 Cplx	53	40	47	13	36	28	29	9	1	15	7	4	9	6	9							afaA	afaB-I		afaC-I	afaC-III					afaD	afaE-I
CP076689.1	O25	H4	131	ST131 Cplx	53	40	47	13	36	28	29	9	1	15	7	4	9	6	9							afaA	afaB-I		afaC-I	afaC-III					afaD							afaF-III
CP076693.1	O25	H4	131	ST131 Cplx	53	40	47	13	36	28	29	9	1	15	7	4	9	6	9							afaA	afaB-I		afaC-I	afaC-III					afaD				afaE-V
CP080116.1	O25	H4	131	ST131 Cplx	53	40	47	13	36	28	29	9	1	15	7	4	9	6	9							afaA	afaB-I		afaC-I	afaC-III					afaD
CP082775.1	O25	H4	131	ST131 Cplx	53	40	47	13	36	28	29	9	1	15	7	4	9	6	9
CP082831.1	O25	H4	131	ST131 Cplx	53	40	47	13	36	28	29	9	1	15	7	4			9
CP083517.1	O25	H4	131	ST131 Cplx	53	40	47	13	36	28	29	9	20	15	7	4	9	6	9							afaA	afaB-I		afaC-I	afaC-III					afaD
CP088344.1	O25	H4	131	ST131 Cplx	53	40	47	13	36	28	29	9	1	15	7	4	9	6	9							afaA	afaB-I		afaC-I	afaC-III					afaD
CP088351.1	O25	H4	131	ST131 Cplx	53	40	47	13	36	28	29	9	1	15	7	4	9	6	9							afaA	afaB-I		afaC-I	afaC-III					afaD
CP088352.1	O25	H4	131	ST131 Cplx	53	40	47	13	36	28	29	9	1	15	7	4	9	6	9							afaA	afaB-I		afaC-I	afaC-III					afaD
CP088356.1	O25	H4	131	ST131 Cplx	53	40	47	13	36	28	29	9	1	15	7	4	9	6	9
CP088363.1	O25	H4	131	ST131 Cplx	53	40	47	13	36	28	29	9	1	15	7	4	9	6	9							afaA	afaB-I		afaC-I	afaC-III					afaD
CP088366.1	O25	H4	131	ST131 Cplx	53	40	47	13	36	28	29	9	1	15	7	4	9	6	9
CP088370.1	O25	H4	131	ST131 Cplx	53	40	47	13	36	28	29	9	1	15	7	4	9	6	9
CP088381.1	O25	H4	131	ST131 Cplx	53	40	47	13	36	28	29	9	1	15	7	4	9	6	9							afaA	afaB-I		afaC-I	afaC-III					afaD
CP088390.1	O25	H4	131	ST131 Cplx	53	40	47	13	36	28	29	9	1	15	7	4	9	6	9
CP088393.1	O25	H4	131	ST131 Cplx	53	40	47	13	36	28	29	9	1	15	7	4	9	6	9
CP088406.1	O25	H4	131	ST131 Cplx	53	40	47	13	36	28	29	9	1	15	7	4	9	6	9
CP088408.1	O16	H5	131	ST131 Cplx	53	40	47	13	36	28	29	9	134	74	134	4	72	1	9
CP088413.1	O25	H4	131	ST131 Cplx	53	40	47	13	36	28	29	9	1	15	7	4	9	6	9
CP088433.1	O16	H5	131	ST131 Cplx	53	40	47	13	36	28	29	9	134	74	134	4	72	1	9
CP088451.1	O25	H4	131	ST131 Cplx	53	40	47	13	36	28	29	9	1	15	7	4	9	6	9
CP088461.1	O16	H5	131	ST131 Cplx	53	40	47	13	36	28	29	9	134	74	134	4	72	1	9
CP088463.1	O25	H4	131	ST131 Cplx	53	40	47	13	36	28	29	9	1	15	7	4	9	6	9							afaA	afaB-I		afaC-I	afaC-III					afaD
CP088468.1	O25	H4	131	ST131 Cplx	53	40	47	13	36	28	29	9	1	15	7	4	9	6	9
CP088479.1	O25	H4	131	ST131 Cplx	53	40	47	13	36	28	29	9	1	15	7	4	9	6	9
CP088485.1	O25	H4	131	ST131 Cplx	53	40	47	13	36	28	29	9	1	15	7	4	9	6	9							afaA	afaB-I		afaC-I	afaC-III					afaD
CP088490.1	O25	H4	131	ST131 Cplx	53	40	47	13	36	28	29	9	1	15	7	4	9	6	9
CP088509.1	O25	H4	131	ST131 Cplx	53	40	47	13	36	28	29	9	1	15	7	4	9	6	9							afaA	afaB-I		afaC-I	afaC-III					afaD
CP088526.1	O25	H4	131	ST131 Cplx	53	40	47	13	36	28	29	9	1	15	7	4	9	6	9							afaA	afaB-I		afaC-I	afaC-III					afaD
CP088547.1	O25	H4	131	ST131 Cplx	53	40	47	13	36	28	29	9	1	15	7	4	9	6	9
CP088551.1	O25	H4	131	ST131 Cplx	53	40	47	13	36	28	29	9	1	15	7	4	9	6	9							afaA	afaB-I		afaC-I	afaC-III					afaD
CP088553.1	O25	H4	131	ST131 Cplx	53	40	47	13	36	28	29	9	1	15	7	4	9	6	9
CP088555.1	O25	H4	131	ST131 Cplx	53	40	47	13	36	28	29	9	1	15	7	4	9	6	9
CP088560.1	O25	H4	131	ST131 Cplx	53	40	47	13	36	28	29	9	1	15	7	4	9	6	9							afaA	afaB-I		afaC-I	afaC-III					afaD
CP088564.1	O16	H5	131	ST131 Cplx	53	40	47	13	36	28	29	9	134	74	134	4	72	1	9
CP088570.1	O25	H4	131	ST131 Cplx	53	40	47	13	36	28	29	9	1	15	7	4	9	6	9
CP088578.1	O16	H5	131	ST131 Cplx	53	40	47	13	36	28	29	9	134	74	134	4	72	1	9
CP088593.1	O25	H4	131	ST131 Cplx	53	40	47	13	36	28	29	9	1	15	7	4	9	6	9
CP088596.1	O25	H4	131	ST131 Cplx	53	40	47	13	36	28	29	9	1	15	7	4	9	6	9
CP088598.1	O25	H4	131	ST131 Cplx	53	40	47	13	36	28	29	9	1	15	7	4	9	6	9
CP088607.1	O25	H4	131	ST131 Cplx	53	40	47	13	36	28	29	9	1	15	7	4	9	6	9
CP088612.1	O25	H4	131	ST131 Cplx	53	40	47	13	36	28	29	9	1	15	7	4	9	6	9
CP088621.1	O25	H4	131	ST131 Cplx	53	40	47	13	36	28	29	9	1	15	7	4	9	6	9							afaA	afaB-I		afaC-I	afaC-III					afaD
CP088629.1	O25	H4	131	ST131 Cplx	53	40	47	13	36	28	29	9	1	15	7	4	9	6	9
CP088632.1	O16	H5	131	ST131 Cplx	53	40	47	13	36	28	29	9	134	74	134	4	72	1	9
CP088637.1	O25	H4	131	ST131 Cplx	53	40	47	13	36	28	29	9	1	15	7	4	9	6	9							afaA	afaB-I		afaC-I	afaC-III					afaD
CP088641.1	O16	H5	131	ST131 Cplx	53	40	47	13	36	28	29	9	134	74	134	4	72	1	9							afaA	afaB-I		afaC-I	afaC-III					afaD							afaF-III
CP088643.1	O25	H4	131	ST131 Cplx	53	40	47	13	36	28	29	9	1	15	7	4	9	6	9							afaA	afaB-I		afaC-I	afaC-III					afaD
CP088652.1	O25	H4	131	ST131 Cplx	53	40	47	13	36	28	29	9	134	74	134	4	72	1	9
CP088658.1	O25	H4	131	ST131 Cplx	53	40	47	13	36	28	29	9	1	15	7	4		6	9
CP088692.1	O25	H4	131	ST131 Cplx	53	40	47	13	36	28	29	9	1	15	7	4	9	6	9							afaA	afaB-I		afaC-I	afaC-III					afaD
CP088698.1	O25	H4	131	ST131 Cplx	53	40	47	13	36	28	29	9	1	15	7	4	9	6	9
CP088701.1	O25	H4	131	ST131 Cplx	53	40	47	13	36	28	29	9	1	15	7	4	9	6	9
CP088703.1	O25	H4	131	ST131 Cplx	53	40	47	13	36	28	29	9	1	15	7	4	9	6	9
CP088710.1	O25	H4	131	ST131 Cplx	53	40	47	13	36	28	29	9	1	15	7	4	9	6	9
CP088723.1	O25	H4	131	ST131 Cplx	53	40	47	13	36	28	29	9	1	15	7	4	9	6	9							afaA	afaB-I		afaC-I	afaC-III					afaD
CP088729.1	O25	H4	131	ST131 Cplx	53	40	47	13	36	28	29	9	1	15	7	4	9	6	9
CP088760.1	O25	H4	131	ST131 Cplx	53	40	47	13	36	28	29	9	1	15	7	4	9	6	9
CP088764.1	O25	H4	131	ST131 Cplx	53	40	47	13	36	28	29	9	1	15	7	4	9	6	9
CP088768.1	O25	H4	131	ST131 Cplx	53	40	47	13	36	28	29	9	1	15	7	4	9	6	9
CP088779.1	O25	H4	131	ST131 Cplx	53	40	47	13	36	28	29	9	1	15	7	4	9	6	9							afaA	afaB-I		afaC-I	afaC-III					afaD
CP088795.1	O16	H5	131	ST131 Cplx	53	40	47	13	36	28	29	9	134	74	134	4	72	1	9
CP088802.1	O16	H5	131	ST131 Cplx	53	40	47	13	36	28	29	9	134	74	134	4	72	1	9
CP088808.1	O16	H5	131	ST131 Cplx	53	40	47	13	36	28	29	9	134	74	134	4	72	1	9
CP088826.1	O16	H5	131	ST131 Cplx	53	40	47	13	36	28	29	9	134	74	134	4	72	1	9
CP088833.1	O16		131	ST131 Cplx	53	40	47	13	36	28	29	9	134	74	134	4	72	1	9
CP088885.1	O25	H4	131	ST131 Cplx	53	40	47	13	36	28	29	9	1	15	7	4	9	6	9							afaA	afaB-I		afaC-I	afaC-III					afaD
CP088892.1	O107	H5	131	ST131 Cplx	53	40	47	13	36	28	29	9	134	74	134	4	72	1	9							afaA	afaB-I		afaC-I	afaC-III					afaD
CP089445.1	O25	H4	131	ST131 Cplx	53	40	47	13	36	28	29	9	1	15	7	4		6	9
CP090264.1	O25	H4	131	ST131 Cplx	53	40	47	13	36	28	29	9	1	15	7	4	9	6	9
CP090267.1	O25	H4	131	ST131 Cplx	53	40	47	13	36	28	29	9	1	15	7	4	9	6	9
CP091166.1	O16	H5	131	ST131 Cplx	53	40	47	13	36	28	29	9	134	74	134	4	72	1	9
CP093011.1	O16	H5	131	ST131 Cplx	53	40	47	13	36	28	29	9	134	74	134	4	72	1	9							afaA	afaB-I		afaC-I	afaC-III					afaD
CP095137.1	O16	H5	131	ST131 Cplx	53	40	47	13	36	28	29	9	134	74	134	4	72	1	9							afaA	afaB-I		afaC-I	afaC-III					afaD							afaF-III
CP095540.1	O16	H5	131	ST131 Cplx	53	40	47	13	36	28	29	9	134	74	134	4	72	1	9
CP095544.1	O25	H4	131	ST131 Cplx	53	40	47	13	36	28	29	9	1	15	7	4	9	6	9
CP097360.1	O16	H5	131	ST131 Cplx	53	40	47	13	36	28	29	9	134	74	134	4	72	1	9
CP097367.1	O16	H5	131	ST131 Cplx	53	40	47	13	36	28	29	9	134	74	134	4	72	1	9
CP097370.1	O16	H5	131	ST131 Cplx	53	40	47	13	36	28	29	9	134	74	134	4	72	1	9							afaA	afaB-I		afaC-I	afaC-III					afaD
CP098203.1	O16	H5	131	ST131 Cplx	53	40	47	13	36	28	29	9	134	74	134	4	72	1	9
CP098219.1	O16	H5	131	ST131 Cplx	53	40	47	13	36	28	29	9	134	74	134	4	72	1	9
CP102061.1	O25	H4	131	ST131 Cplx	53	40	47	13	36	28	29	9	1	15	7	4	9	6	9
CP102947.1	O25	H4	131	ST131 Cplx	53	40	47	13	36	28	29	9	1	15	7	4	9	6	9
CP103465.1	O16	H5	131	ST131 Cplx	53	40	47	13	36	28	29	9	20	74	134	4	72	1	9
CP103508.1	O25	H4	131	ST131 Cplx	53	40	47	13	36	28	29	9	1	15	7	4	9	6	9
CP103557.1	O25	H4	131	ST131 Cplx	53	40	47	13	36	28	29	9	1	15	7	4	9	6	9
CP103562.1	O25	H4	131	ST131 Cplx	53	40	47	13	36	28	29	9	1	15	7	4	9	6	9
CP103592.1	O25	H4	131	ST131 Cplx	53	40	47	13	36	28	29	9	1	15	7	4	9	6	9
CP103742.1	O16	H5	131	ST131 Cplx	53	40	47	13	36	28	29	9	20	74	134	4	72	1	9
CP103755.1	O25	H4	131	ST131 Cplx	53	40	47	13	36	28	29	9	1	15	7	4	9	6	9
CP104848.1	O25	H4	131	ST131 Cplx	53	40	47	13	36	28	29	9	1	15	7	4	9	6	9
CP107114.1	O25	H4	131	ST131 Cplx	53	40	47	13	36	28	29	9	1	15	7	4	9	6	9
CP107117.1	O25	H4	131	ST131 Cplx	53	40	47	13	36	28	29	9	1	15	7	4	9	6	9
CP107120.1	O25	H4	131	ST131 Cplx	53	40	47	13	36	28	29	9	1	15	7	4	9	6	9
CP107122.1	O25	H4	131	ST131 Cplx	53	40	47	13	36	28	29	9	1	15	7	4	9	6	9
CP107126.1	O25	H4	131	ST131 Cplx	53	40	47	13	36	28	29	9	1	15	7	4	9	6	9
CP107128.1	O25	H4	131	ST131 Cplx	53	40	47	13	36	28	29	9	1	15	7	4	9	6	9							afaA	afaB-I		afaC-I	afaC-III					afaD
CP107134.1	O25	H4	131	ST131 Cplx	53	40	47	13	36	28	29	9	1	15	7	4	9	6	9
CP107137.1	O25	H4	131	ST131 Cplx	53	40	47	13	36	28	29	9	1	15	7	4	9	6	9
CP107143.1	O25	H4	131	ST131 Cplx	53	40	47	13	36	28	29	9	1	15	7	4	9	6	9							afaA	afaB-I		afaC-I	afaC-III					afaD	afaE-I
CP107147.1	O25	H4	131	ST131 Cplx	53	40	47	13	36	28	29	9	1	15	7	4	9	6	9
CP107151.1	O25	H4	131	ST131 Cplx	53	40	47	13	36	28	29	9	1	15	7	4	9	6	9
CP107153.1	O25	H4	131	ST131 Cplx	53	40	47	13	36	28	29	9	1	15	7	4	9	6	9
CP107162.1	O25	H4	131	ST131 Cplx	53	40	47	13	36	28	29	9	1	15	7	4	9	6	9
CP107172.1	O25	H4	131	ST131 Cplx	53	40	47	13	36	28	29	9	1	15	7	4	9	6	9
CP107174.1	O25	H4	131	ST131 Cplx	53	40	47	13	36	28	29	9	1	15	7	4	9	6	9							afaA	afaB-I		afaC-I	afaC-III					afaD	afaE-I
CP107178.1	O25	H4	131	ST131 Cplx	53	40	47	13	36	28	29	9	1	15	7	4	9	6	9
CP107182.1	O25	H4	131	ST131 Cplx	53	40	47	13	36	28	29	9	1	15	7	4	9	6	9
CP107184.1	O25	H4	131	ST131 Cplx	53	40	47	13	36	28	29	9	1	15	7	4	9	6	9
CP107188.1	O25	H4	131	ST131 Cplx	53	40	47	13	36	28	29	9	1	15	7	4	9	6	9
CP114340.1	O16	H5	131	ST131 Cplx	53	40	47	13	36	28	29	9	134	74	134	4	72	1	9							afaA	afaB-I		afaC-I	afaC-III					afaD
CP114344.1	O16	H5	131	ST131 Cplx	53	40	47	13	36	28	29	9	134	74	134	4	72	1	9							afaA	afaB-I		afaC-I	afaC-III					afaD
CP115324.1	O25	H4	131	ST131 Cplx	53	40	47	13	36	28	29	9	1	15	7	4	9	6	9
CP115390.1	O16	H5	131	ST131 Cplx	53	40	47	13	36	28	29	9	134	74	134	4	72	1	9
CP116085.1	O16	H5	131	ST131 Cplx	53	40	47	13	36	28	29	9	134	74	134	4	72	1	9
CP116145.1	O25	H4	131	ST131 Cplx	53	40	47	13	36	28	29	9	1	15	7	4	9	6	9
CP116181.1	O25	H4	131	ST131 Cplx	53	40	47	13	36	28	29	9	1	15	7	4	9	6	9
CP118558.1	O25	H4	131	ST131 Cplx	53	40	47	13	36	28	29	9	1	15	7	4	9	6	9
CP120633.1	O25	H4	131	ST131 Cplx	53	40	47	13	36	28	29	9	1	15	7	4	9	6	9							afaA	afaB-I		afaC-I	afaC-III					afaD
CP124320.1	O16	H5	131	ST131 Cplx	53	40	47	13	36	28	29	9	134	74	134	4	72	1	9							afaA	afaB-I		afaC-I	afaC-III					afaD
CP124322.1	O16	H5	131	ST131 Cplx	53	40	47	13	36	28	29	9	134	74	134	4	72	1	9
CP124324.1	O16	H5	131	ST131 Cplx	53	40	47	13	36	28	29	9	134	74	134	4	72	1	9
CP124326.1	O16	H5	131	ST131 Cplx	53	40	47	13	36	28	29	9	134	74	134	4	72	1	9
CP124328.1	O25	H4	131	ST131 Cplx	53	40	47	13	36	28	29	9	1	15	7	4	9	6	9
CP124332.1	O25	H4	131	ST131 Cplx	53	40	47	13	36	28	29	9	1	15	7	4	9	6	9
CP124334.1	O16	H5	131	ST131 Cplx	53	40	47	13	36	28	29	9	134	74	134	4	72	1	9
CP124337.1	O16	H5	131	ST131 Cplx	53	40	47	13	36	28	29	9	134	74	134	4	72	1	9
CP124339.1	O16	H5	131	ST131 Cplx	53	40	47	13	36	28	29	9	134	74	134	4	72	1	9
CP124341.1	O16	H5	131	ST131 Cplx	53	40	47	13	36	28	29	9	134	74	134	4	72	1	9
CP124343.1	O16	H5	131	ST131 Cplx	53	40	47	13	36	28	29	9	134	74	134	4	72	1	9
CP124345.1	O16	H5	131	ST131 Cplx	53	40	47	13	36	28	29	9	134	74	134	4	72	1	9
CP124347.1	O16	H5	131	ST131 Cplx	53	40	47	13	36	28	29	9	134	74	134	4	72	1	9
CP124349.1	O25	H4	131	ST131 Cplx	53	40	47	13	36	28	29	9	1	15	7	4	9	6	9
CP124351.1	O25	H4	131	ST131 Cplx	53	40	47	13	36	28	29	9	1	15	7	4	9	6	9
CP124353.1	O25	H4	131	ST131 Cplx	53	40	47	13	36	28	29	9	1	15	7	4	9	6	9
CP124355.1	O25	H4	131	ST131 Cplx	53	40	47	13	36	28	29	9	1	15	7	4	9	6	9
CP124357.1	O16	H5	131	ST131 Cplx	53	40	47	13	36	28	29	9	134	74	134	4	72	1	9
CP124359.1	O16	H5	131	ST131 Cplx	53	40	47	13	36	28	29	9	134	74	134	4	72	1	9
CP124362.1	O25	H4	131	ST131 Cplx	53	40	47	13	36	28	29	9	1	15	7	4	9	6	9
CP124372.1	O25	H4	131	ST131 Cplx	53	40	47	13	36	28	29	9	1	15	7	4	9	6	9
CP124374.1	O25	H4	131	ST131 Cplx	53	40	47	13	36	28	29	9	1	15	7	4	9	6	9							afaA	afaB-I		afaC-I	afaC-III					afaD
CP124385.1	O25	H4	131	ST131 Cplx	53	40	47	13	36	28	29	9	1	15	7	4	9	6	9
CP124387.1	O25	H4	131	ST131 Cplx	53	40	47	13	36	28	29	9	1	15	7	4	9	6	9
CP124392.1	O25	H4	131	ST131 Cplx	53	40	47	13	36	28	29	9	1	15	7	4	9	6	9
CP124398.1	O25	H4	131	ST131 Cplx	53	40	47	13	36	28	29	9	1	15	7	4	9	6	9
CP124400.1	O25	H4	131	ST131 Cplx	53	40	47	13	36	28	29	9	1	15	7	4	9	6	9
CP124405.1	O25	H4	131	ST131 Cplx	53	40	47	13	36	28	29	9	1	15	7	4	9	6	9
CP124410.1	O25	H4	131	ST131 Cplx	53	40	47	13	36	28	29	9	1	15	7	4	9	6	9
CP124415.1	O25	H4	131	ST131 Cplx	53	40	47	13	36	28	29	9	1	15	7	4	9	6	9
CP124420.1	O25	H4	131	ST131 Cplx	53	40	47	13	36	28	29	9	1	15	7	4	9	6	9
CP124424.1	O25	H4	131	ST131 Cplx	53	40	47	13	36	28	29	9	1	15	7	4	9	6	9
CP124429.1	O25	H4	131	ST131 Cplx	53	40	47	13	36	28	29	9	1	15	7	4	9	6	9
CP124448.1	O25	H4	131	ST131 Cplx	53	40	47	13	36	28	29	9	1	15	7	4	9	6	9
CP124455.1	O25	H4	131	ST131 Cplx	53	40	47	13	36	28	29	9	1	15	7	4	9	6	9							afaA	afaB-I		afaC-I	afaC-III					afaD							afaF-III
CP124460.1	O25	H4	131	ST131 Cplx	53	40	47	13	36	28	29	9	1	15	7	4	9	6	9
CP124471.1	O16	H5	131	ST131 Cplx	53	40	47	13	36	28	29	9	134	74	134	4	72	1	9
CP124475.1	O16	H5	131	ST131 Cplx	53	40	47	13	36	28	29	9	134	74	134	4	72	1	9							afaA	afaB-I		afaC-I	afaC-III					afaD							afaF-III
CP124483.1	O16	H5	131	ST131 Cplx	53	40	47	13	36	28	29	9	134	74	134	4	72	1	9							afaA	afaB-I		afaC-I	afaC-III					afaD
CP124490.1	O25	H4	131	ST131 Cplx	53	40	47	13	36	28	29	9	134	15	134	4	72	1	9
CP124492.1	O16	H5	131	ST131 Cplx	53	40	47	13	36	28	29	9	134	74	134	4	72	1	9
CP124495.1	O16	H5	131	ST131 Cplx	53	40	47	13	36	28	29	9	134	74	134	4	72	1	9
CP124498.1	O16	H5	131	ST131 Cplx	53	40	47	13	36	28	29	9	134	74	134	4	72	1	9							afaA	afaB-I		afaC-I	afaC-III					afaD
CP124500.1	O16	H5	131	ST131 Cplx	53	40	47	13	36	28	29	9	134	74	134	4	72	1	9							afaA	afaB-I		afaC-I	afaC-III					afaD
CP124502.1	O16	H5	131	ST131 Cplx	53	40	47	13	36	28	29	9	134	74	134	4	72	1	9
CP124506.1	O16	H5	131	ST131 Cplx	53	40	47	13	36	28	29	9	134	74	134	4	72	1	9
CP124508.1	O16	H5	131	ST131 Cplx	53	40	47	13	36	28	29	9	134	74	134	4	72	1	9
CP124511.1	O16	H5	131	ST131 Cplx	53	40	47	13	36	28	29	9	134	74	134	4	72	1	9
CP124513.1	O16	H5	131	ST131 Cplx	53	40	47	13	36	28	29	9	134	74	134	4	72	1	9
CP124515.1	O16	H5	131	ST131 Cplx	53	40	47	13	36	28	29	9	134	74	134	4	72	1	9
CP124517.1	O25	H4	131	ST131 Cplx	53	40	47	13	36	28	29	9	1	15	7	4	9	6	9
CP125004.1	O16	H5	131	ST131 Cplx	53	40	47	13	36	28	29	9	134	74	134	4	72	1	9
CP125076.1	O25	H4	131	ST131 Cplx	53	40	47	13	36	28	29	9	1	15	7	4	9	6	9
CP128448.1	O25	H4	131	ST131 Cplx	53	40	47	13	36	28	29	9	1	15	7	4	9	6	9							afaA	afaB-I		afaC-I	afaC-III					afaD							afaF-III
CP128916.1	O16	H5	131	ST131 Cplx	53	40	47	13	36	28	29	9	134	74	134	4	72	1	9
CP133394.1	O16	H5	131	ST131 Cplx	53	40	47	13	36	28	29	9	134	74	134	4	72	1	9
CP134898.1	O25	H4	131	ST131 Cplx	53	40	47	13	36	28	29	9	1	15	7	4	9	6	9
CP135210.1	O25	H4	131	ST131 Cplx	53	40	47	13	36	28	29	9	1	15	7	4	9	6	9
CP135215.1	O25	H4	131	ST131 Cplx	53	40	47	13	36	28	29	9	1	15	7	4	9	6	9
CP135221.1	O25	H4	131	ST131 Cplx	53	40	47	13	36	28	29	9	1	15	7	4	9	6	9							afaA	afaB-I		afaC-I	afaC-III					afaD
CP135233.1	O25	H4	131	ST131 Cplx	53	40	47	13	36	28	29	9	1	15	7	4	9	6	9							afaA	afaB-I		afaC-I	afaC-III					afaD
CP135235.1	O16	H5	131	ST131 Cplx	53	40	47	13	36	28	29	9	134	74	134	4	72	1	9
CP135458.1	O25	H4	131	ST131 Cplx	53	40	47	13	36	28	29	9	1	15	7	4	9	6	9
CP135646.1	O16	H5	131	ST131 Cplx	53	40	47	13	36	28	29	9	134	74	134	4	72	1	9
CP135653.1	O25	H4	131	ST131 Cplx	53	40	47	13	36	28	29	9	1	15	7	4	9	6	9
CP135656.1	O16	H5	131	ST131 Cplx	53	40	47	13	36	28	29	9	134	74	134	4	72	1	9							afaA	afaB-I		afaC-I	afaC-III					afaD
CP135664.1	O25	H4	131	ST131 Cplx	53	40	47	13	36	28	29	9	1	15	7	4	9	6	9
CP135685.1	O16	H5	131	ST131 Cplx	53	40	47	13	36	28	29	9	134	74	134	4	72	1	9
CP135691.1	O25	H4	131	ST131 Cplx	53	40	47	13	36	28	29	9	1	15	7	4	9	6	9
CP135697.1	O25	H4	131	ST131 Cplx	53	40	47	13	36	28	29	9	1	15	7	4	9	6	9
CP135709.1	O25	H4	131	ST131 Cplx	53	40	47	13	36	28	29	9	1	15	7	4	9	6	9
LR890693.1	O25	H4	131	ST131 Cplx	53	40	47	13	36	28	29	9	1	15	7	4	9	6	9
LS992168.1	O25	H4	131	ST131 Cplx	53	40	47	13	36	28	29	9	1	15	7	4	9	6	9
LS992192.1	O25	H4	131	ST131 Cplx	53	40	47	13	36	28	29	9	1	15	7	4	9	6	9
LS999560.1	O25	H4	131	ST131 Cplx	53	40	47	13	36	28	29	9	1	15	7	4			9
CP056114.1	O25	H4	131	ST131 Cplx	53	40	47	13	36	28	29	9	1	15	7	4	9	6	9							afaA	afaB-I		afaC-I	afaC-III					afaD
OW848785.1	O25	H4	131	ST131 Cplx	53	40	47	13	36	28	29	9	1	15	7	4	9	6
OW968277.1	O25	H4	131	ST131 Cplx	53	40	47	13	36	28	29	9	1	15	7	4	9	6	9
OX030701.1	O25	H4	131	ST131 Cplx	53	40	47	13	36	28	29	9	1	15	7	4	9	6	9
OX637959.1	O16	H5	131	ST131 Cplx	53	40	47	13	36	28	29	9	134	74	134	4	72	1	9
OX637961.1	O16	H5	131	ST131 Cplx	53	40	47	13	36	28	29	9	134	74	134	4	72	1	9
OY019088.1	O25	H4	131	ST131 Cplx	53	40	47	13	36	28	29	9	1	15	7	4	9	6	9
HG941718.1	O25	H4	131	ST131 Cplx	53	40	47	13	36	28	29	9	1	15	7	4	9	6	9							afaA	afaB-I		afaC-I	afaC-III					afaD
CP124487.1	O16	H5	131	ST131 Cplx	53	40	47	13	36	28	29	9	134	74	134	4	72	1	9
CP124367.1	O25	H4	131	ST131 Cplx	53	40	47	13	36	28	29	9	1	15	7	4	9	6	9							afaA	afaB-I		afaC-I	afaC-III					afaD
CP088436.1	O25	H4	131	ST131 Cplx	53	40	47	13	36	28	29	9	1	15	7	4	9	6	9
CP013658.1	O25	H4	131	ST131 Cplx	53	40	47	13	36	28	29	9	1	15	7	4	9	6	9							afaA	afaB-I		afaC-I	afaC-III					afaD
CP107164.1	O25	H4	131	ST131 Cplx	53	40	47	13	36	28	29	9	1	15	7	4	9	6	9							afaA	afaB-I		afaC-I	afaC-III					afaD
CP088452.1	O25	H4	131	ST131 Cplx	53	40	47	13	36	28	29	9	1	15	7	4	9	6	9
LT632320.1	O25	H4	131	ST131 Cplx	53	40	47	13	36	28	29	9	1	15	7	4			9							afaA	afaB-I		afaC-I	afaC-III					afaD
CP096110.2	O25	H4	131	ST131 Cplx	53	40	47	13	36	28	29	9	1	15	7	4	9	6	9							afaA	afaB-I		afaC-I	afaC-III					afaD
CP103672.1	O25	H4	131	ST131 Cplx	53	40	47	13	36	28	29	9	1	15	7	4	9	6	9
LR130545.1	O25	H4	131	ST131 Cplx	53	40	47	13	36	28	29	9	1	15	7	4	9	6	9							afaA	afaB-I		afaC-I	afaC-III					afaD
CP124481.1	O16	H5	131	ST131 Cplx	53	40	47	13	36	28	29	9	134	74	134	4	72	1	9
CP076697.1	O25	H4	131	ST131 Cplx	53	40	47	13	36	28	29	9	1	15	7	4	9	6	9							afaA	afaB-I		afaC-I	afaC-III					afaD
CP080118.1	O25	H4	131	ST131 Cplx	53	40	47	13	36	28	29	9	1	15	7	4	9	6	9							afaA	afaB-I		afaC-I	afaC-III					afaD
OW849064.1	O25	H4	131	ST131 Cplx	53	40	47	13	36	28	29	9	1	15	7	4	9	6	9							afaA	afaB-I		afaC-I	afaC-III					afaD
LS992190.1	O25	H4	131	ST131 Cplx	53	40	47	13	36	28	29	9	1	15	7	4	9	6	9							afaA	afaB-I		afaC-I	afaC-III					afaD
CP084678.1	O25	H4	131	ST131 Cplx	53	40	47	13	36	28	29	9	1	15	7	4	9	6	9							afaA	afaB-I		afaC-I	afaC-III					afaD
CP107155.1	O25	H4	131	ST131 Cplx	53	40	47	13	36	28	29	9	1	15	7	4	9	6	9							afaA	afaB-I		afaC-I	afaC-III					afaD
CP080119.1	O25	H4	131	ST131 Cplx	53	40	47	13	36	28	29	9	1	15	7	4	9	6	9							afaA	afaB-I		afaC-I	afaC-III					afaD
AP022326.1	O25	H4	131	ST131 Cplx	53	40	47	13	36	28	29	9	1	15	7	4	9	6	9
CP084679.1	O25	H4	131	ST131 Cplx	53	40	47	13	36	28	29	9	1	15	7	4	9	6	9							afaA	afaB-I		afaC-I	afaC-III					afaD
LS992180.1	O25	H4	131	ST131 Cplx	53	40	47	13	36	28	29	9	1	15	7	4	9	6	9							afaA	afaB-I		afaC-I	afaC-III					afaD
CP080120.1	O25	H4	131	ST131 Cplx	53	40	47	13	36	28	29	9	1	15	7	4	9	6	9							afaA	afaB-I		afaC-I	afaC-III					afaD
CP054353.1	O1	H7	379	ST59 Cplx	27	32	24	29	26	8	22	12	40	24	19	13	24	8
CP018957.1	O15	H1	393	ST31 Cplx	18	106	17	6	5	5	4	18	8	124	20	66	136	56	32
AP022478.1	O15	H1	393	ST31 Cplx	18	106	17	6	5	5	4	18	8	124	20	66	136	56	32
AP022536.1	O15	H1	393	ST31 Cplx	18	106	17	6	5	5	4	18	8	124	20	66	136	56	32
AP019538.1	O15	H1	393	ST31 Cplx	18	106	17	6	5	5	4	18	8	124	20	66	136	56	32
CP048873.1	O15	H1	393	ST31 Cplx	18	106	17	6	5	5	4	18	8	112	20	66	136	56	32
CP071439.1	O15	H1	393	ST31 Cplx	18	106	17	6	5	5	4	18	8	124	20	66	136	56	32
CP088613.1	O15	H1	393	ST31 Cplx	18	106	17	6	5	5	4	18	8	124	20	66	136	56	32
CP088665.1	O15	H1	393	ST31 Cplx	18	106	17	6	5	5	4	18	8	124	20	66	136	56	32
CP088744.1	O15	H1	393	ST31 Cplx	18	106	17	6	5	5	4	18	8	124	20	66	136	56	32
LR025101.1	O15	H1	393	ST31 Cplx	18	106	17	6	5	5	4	18	8	124	20	66	136	56	32
LR890270.1	O15	H1	393	ST31 Cplx	18	106	17	6	5	5	4	18	8	112	20	66	136	56	32
CP048857.1	O75	H5	404	ST14 Cplx	14	14	10	14	17	7	74	1	7	1	9	2	20	1	6							afaA	afaB-I		afaC-I	afaC-III					afaD				afaE-V
CP056569.1	O75	H5	404	ST14 Cplx	14	14	10	14	17	7	74	1	7	1	9	2	20	1	6							afaA	afaB-I		afaC-I	afaC-III					afaD				afaE-V
CP088725.1	O75	H5	404	ST14 Cplx	14	14	10	14	17	7	74	1	7	1	9	2	20	1	6							afaA	afaB-I		afaC-I	afaC-III					afaD				afaE-V
AP019803.1	O102	H6	405	ST405 Cplx	35	37	29	25	4	5	73	17	9	28	12	9	135	9	11
CP023960.1	O102	H6	405	ST405 Cplx	35	37	29	25	4	5	73	17	9	28	12	9	135	9	11
CP029579.1	O102	H6	405	ST405 Cplx	35	37	29	25	4	5	73	17	9	28	12	9	13	9	11
CP065136.1	O102	H6	405	ST405 Cplx	35	37	29	25	4	5	73	17	9	28	12	9	13	9	11							afaA	afaB-I		afaC-I	afaC-III					afaD	afaE-I
CP070077.1	O102		405	ST405 Cplx	35	37	29	25	4	5	73	17	9	28	12	9	13	9	11
CP070098.1	O102		405	ST405 Cplx	35	37	29	25	4	5	73	17	9	28	12	9	13	9	11
CP076301.1	O102	H6	405	ST405 Cplx	35	37	29	25	4	5	73	17	9	28	12	9	135	9	11
CP088576.1	O102	H6	405	ST405 Cplx	35	37	29	25	4	5	73	17	9	28	12	9	13	9	11							afaA	afaB-I		afaC-I	afaC-III					afaD	afaE-I
CP088734.1	O102	H6	405	ST405 Cplx	35	37	29	25	4	5	73	17	9	28	12	9	13	9	11							afaA	afaB-I		afaC-I	afaC-III					afaD	afaE-I
CP088786.1	O102	H6	405	ST405 Cplx	35	37	29	25	4	5	73	17	9	28	12	9	13	9	11							afaA	afaB-I		afaC-I	afaC-III					afaD	afaE-I
CP103718.1	O102	H6	405	ST405 Cplx	35	37	29	25	4	5	73	17	9	28	12	9	135	9	11
AP022207.1	O45	H6	405	ST405 Cplx	35	37	29	25	4	5	73	17	9	28	12	9	13	9	11
AP022069.1	O102	H6	405	ST405 Cplx	35	37	29	25	4	5	73	17	9	28	12	9	13	9	11							afaA	afaB-I		afaC-I	afaC-III					afaD							afaF-III
CP088427.1	O102	H6	405	ST405 Cplx	35	37	29	25	4	5	73	17	9	28	12	9	135	9	11
CP090196.1		H4	405	ST405 Cplx	35	37	29	25	4	5	73	17	9	28	12	9	13	9	11
CP093548.1		H4	405	ST405 Cplx	35	37	29	25	4	5	73	17	9	28	12	9	13	9	11
AP017617.1	O11	H25	457		101	88	97	108	26	79	2	31	195	11	36	27	67	26	125
AP017620.1	O1	H25	457		101	88	97	108	26	79	2	31	195	11	36	27	67	26	125						afaA-VIII			afaB-VIII				afaC-VIII		afaD-VIII							afaE-VIII		afaF-VII
CP053296.1	O75	H5	550	ST14 Cplx	14	14	10	14	17	92	10	1	7	1	9	2	20	1	63
CP054345.1	O75	H5	550	ST14 Cplx	14	14	10	14	17	92	10	1	7	1	9	2	20	1	6							afaA	afaB-I		afaC-I	afaC-III					afaD							afaF-III
CU928163.2		H18	597	ST69 Cplx	21	35	115	6	5	5	4	3	8	5	11	8	3	5	3
CP077250.1	O1	H6	648	ST648 Cplx	92	4	87	96	70	58	2	30	45	33	37	27	34	24
CP077353.1	O1	H6	648	ST648 Cplx	92	4	87	96	70	58	2	30	45	33	37	27	34	24
CP115326.1	O1	H6	648	ST648 Cplx	92	4	87	96	70	58	2	30	45	33	37	27	34	24
CP023388.1	O21	H14	929		13	43	49	37	17	44	96	4	4	6	180	132	98	102	8
CP058922.1	O75	H5	1193	ST14 Cplx	14	14	10	200	17	7	10	1	7	1	9	20	20	1	6
CP059332.1	O75	H5	1193	ST14 Cplx	14	14	10	200	17	7	10	1	7	1	9	20	20	1	6
LR890410.1	O75	H5	1193	ST14 Cplx	14	14	10	200	17	7	10	1	7	1	9	20	20	1	6
CP048920.1		H1	1262	ST73 Cplx	177	24	9	13	17	11	25	2	23	6	4	1	6	1	1
CP069447.1	O6	H1	1278	ST73 Cplx	36	238	9	13	17	11	25	2	4	6	4	1	21	1	1
CP057484.1	O83	H42	1485	ST648 Cplx	92	231	87	96	70	58	2	30	45	33		27	34	25
CP056282.1		H4	5667		415	40	47	13	36	28	29	9	1	15	7	4	9	6	9
CP040456.1	O4	H5	10522		13	1505	9	13	16	10	9	4	19	1	6	2	2	1	1
CP085619.1	O16	H5	12285		1335	40	47	13	36	28	29	9	134	74	134	4	72	1	9
CP088687.1	O25	H4	13290		53	2081	47	13	36	28	29	9	1	15	7	4	9	6	9
AP022360.1	O25	H4	Other
AJ586888.1			Other
AP027446.1	O25	H4	Other			40		13		28	29				7	4			9
AP027450.1	O25	H4	Other		53	40		13		28	29				7	4		6	9
CP054239.1	O25	H4	Other		53	40	47				29		1	15		4	9	6	9
CP054251.1	O25	H4	Other		53		47			28	29	9			7				9
CP054317.1	O25	H4	Other		53	40	47	13	36	8			1	15	7	4	9									afaA	afaB-I		afaC-I	afaC-III					afaD	afaE-I
CP054325.1	O75	H5	Other		14	14	10		17	7	10	1	7	1		20	20		6
CP088397.1	O25	H4	Other		53	40	47		36	28	29	9		15	7		9	6	9
CP088660.1	O25	H4	Other		53	40	47		36	28	29	9		15	7		9	6	9
CP088668.1	O15	H18	Other		21	35	27		5	5	4	3		5	11		3	5	3
CP088719.1	O25	H4	Other		53	40	47		36	28	29	9		15	7		9	6	9
CP107140.1	O25	H4	Other		53		47	13	36	28	29	9	1	15	7	4	9	6	9
CP127314.1	O6	H1	Other			24	9	13	17	11	25	2	4	6	4	1	21	1	1
OM100125.1			Other
CP088584.1	O102	H6	Other		35	37	29		4	5	73	17		28	12	9	13	9	11
MZ339219.1			Other
LM997281.1			Other						8
[truncated: 252 more columns]

## Sheet: Capsule count
Accession	K locus
LR898874.1	K1
LM997281.1	K1
CP054353.1	K1
CP135656.1	K100
CP097360.1	K100
CP124498.1	K100
LS992180.1	K100
CP084678.1	K100
CP088461.1	K100
CP124343.1	K100
CP124506.1	K100
CP124483.1	K100
CP124471.1	K100
CP124511.1	K100
CP076697.1	K100
OW849064.1	K100
LS992190.1	K100
CP069438.1	K100
CP095540.1	K100
CP088818.1	K100
HG941718.1	K100
AP022171.1	K100
CP124345.1	K100
CP088408.1	K100
CP080119.1	K100
CP124341.1	K100
CP088833.1	K100
CP107155.1	K100
CP088578.1	K100
CP047710.1	K100
CP128916.1	K100
CP124320.1	K100
CP056114.1	K100
CP124500.1	K100
CP014492.1	K100
CP015076.1	K100
CP015074.2	K100
CP084679.1	K100
CP088826.1	K100
CP088433.1	K100
CP124487.1	K100
CP093011.1	K100
CP135685.1	K100
CP069559.1	K100
CP015159.1	K100
CP107164.1	K100
CP124347.1	K100
CP124339.1	K100
CP088652.1	K100
CP088564.1	K100
LR130545.1	K100
CP088802.1	K100
CP088641.1	K100
CP013658.1	K100
CP098203.1	K100
CP029576.1	K100
CP124513.1	K100
CP088632.1	K100
CP088795.1	K100
CP124324.1	K100
CP080120.1	K100
CP124492.1	K100
CP124508.1	K100
CP124359.1	K100
CP115390.1	K100
CP124475.1	K100
CP080118.1	K100
CP124481.1	K100
CP054343.1	K100
CP095137.1	K100
CP124515.1	K100
CP097370.1	K100
CP124367.1	K100
CP124502.1	K100
CP124322.1	K100
CP098219.1	K100
CP054345.1	K100
CP124357.1	K100
CP096110.2	K100
CP088866.1	K14
CP069589.1	K14
CP006784.1	K14
CP134362.1	K14
CP124495.1	K14
CP089445.1	K14
CP014316.1	K14
CP124400.1	K14
CP068827.1	K14
CP133394.1	K14
CP059279.1	K14
CP091166.1	K14
CP102947.1	K14
CP059281.1	K14
CP135233.1	K14
CP080116.1	K14
CP015069.1	K15
CP135646.1	K15
CP065136.1	K2
CP127314.1	K2
CP124351.1	K2
CP027851.1	K2
CP107147.1	K2
CP056870.1	K2
CP095514.1	K2
CP088413.1	K2
CP107178.1	K2
CP107143.1	K2
CP115324.1	K2
CP048867.1	K2
CP090264.1	K2
CP124332.1	K2
CP088786.1	K2
CP069447.1	K2
CP088393.1	K2
CP107182.1	K2
CP070041.1	K2
CP088356.1	K2
CP124355.1	K2
CP114344.1	K2
AP026788.1	K2
CP088800.1	K2
CP107117.1	K2
CP029579.1	K2
AP022525.1	K2
CP050216.1	K2
CP107140.1	K2
CP018991.1	K2
CP036245.1	K2
CP090267.1	K2
CP088892.1	K2
CP135235.1	K2
CP088737.1	K2
CP135210.1	K2
CP088860.1	K2
CP088596.1	K2
CP124385.1	K2
CP124328.1	K2
CP107162.1	K2
CP063983.1	K2
CP082831.1	K2
CP107120.1	K2
CP041359.1	K2
CP124349.1	K2
CP066144.1	K2
CP103557.1	K2
CP088776.1	K2
CP056492.1	K2
CP088703.1	K2
CP058222.1	K2
CP107174.1	K2
CP107126.1	K2
LS992192.1	K2
CP107151.1	K2
CP114340.1	K2
CP069583.1	K2
CP107184.1	K2
CP048920.1	K2
MZ339218.1	K2
AP022533.1	K2
CP088879.1	K2
CP107122.1	K2
AP026794.1	K2
CP107134.1	K2
CP050214.1	K2
OW968277.1	K2
CP109929.1	K2
CP124353.1	K2
CP068801.1	K2
AE014075.1	K2
CP107137.1	K2
CP103479.1	K2
CP088348.1	K2
CP056470.1	K2
CP050217.1	K2
CP124362.1	K2
CP051263.1	K2
CP109921.1	K2
CP135719.1	K2
CP054828.1	K2
CP031256.1	K2
CP103562.1	K2
CP088451.1	K2
CP103672.1	K2
CP103755.1	K2
CP088612.1	K2
CP118558.1	K2
OM100125.1	K2
CP049085.2	K2
CP135215.1	K2
CP107128.1	K2
CP023853.1	K2
CP088734.1	K2
CP088629.1	K2
CP049077.2	K2
CP128446.1	K2
CP117235.1	K2
OX030728.1	K2
CP081010.1	K2
OY019088.1	K2
CP124372.1	K2
CP050205.1	K2
CP107153.1	K2
CP056873.1	K2
CP037449.1	K2
CP101925.1	K2
CP023826.1	K5
CP077353.1	K5
CP041546.1	K5
CP088725.1	K5
LR890693.1	K5
CP088729.1	K5
CP028483.1	K5
CP019015.1	K5
CP088351.1	K5
CP061206.1	K5
CP124392.1	K5
CP135664.1	K5
CP023849.1	K5
CP088885.1	K5
CP051688.1	K5
AP022044.1	K5
CP126317.1	K5
CP083517.1	K5
CP082775.1	K5
CP021179.1	K5
AP026518.1	K5
CP076687.1	K5
CP088637.1	K5
CP124424.1	K5
CP088526.1	K5
CP024720.1	K5
CP088479.1	K5
CP120633.1	K5
CP082777.1	K5
CP048304.1	K5
CP102061.1	K5
CP135221.1	K5
CP124420.1	K5
CP069639.1	K5
CP088463.1	K5
CP124490.1	K5
CP088598.1	K5
CP051615.1	K5
CP074485.1	K5
CP104848.1	K5
CP125076.1	K5
CP082103.1	K5
CP018970.1	K5
CP124448.1	K5
CP088363.1	K5
CP088344.1	K5
CP088621.1	K5
CP076689.1	K5
CP077250.1	K5
CP088553.1	K5
CP023844.1	K5
CP088692.1	K5
CP056370.1	K5
CP015138.1	K5
CP030337.1	K5
CP088381.1	K5
CP041337.1	K5
CP088764.1	K5
CP002211.1	K5
CP069621.1	K5
CP088509.1	K5
AP022549.1	K5
CP014497.1	K5
CP053296.1	K5
CP088397.1	K5
CP135691.1	K5
CP088779.1	K5
LS992168.1	K5
CP088701.1	K5
CP088551.1	K5
CP135697.1	K5
CP088710.1	K5
OX030701.1	K5
CP054325.1	K5
CP070007.1	K5
CP053662.1	K5
CP069624.1	K5
CP051663.1	K5
CP048860.1	K5
CP058220.1	K5
CP135709.1	K5
CP069633.1	K5
CP054372.1	K5
CP056569.1	K5
CP054317.1	K5
CP013837.1	K5
CP088851.1	K5
CP020116.1	K5
CP103592.1	K5
CP041544.1	K5
CP048857.1	K5
CP069627.1	K5
LR730402.1	K5
CP107188.1	K5
CP124415.1	K5
CP134898.1	K5
CP002212.1	K5
CP054245.1	K5
CP007799.1	K5
CP088698.1	K5
CP088570.1	K5
CP088593.1	K5
CP054239.1	K5
CP135653.1	K5
CP088390.1	K5
CP051659.1	K5
CP088560.1	K5
CP024717.1	K5
AP022360.1	K5
CP116085.1	K5
CP088864.1	K5
CP088839.1	K5
CP088719.1	K5
CP041541.1	K5
CP088366.1	K5
CP088643.1	K5
CP116181.1	K5
CP124429.1	K5
AP018784.1	K5
CP032201.1	K5
CP088370.1	K5
CP058922.1	K5
CP088607.1	K5
CP051661.1	K5
LS999560.1	K5
CP014495.1	K5
CP048865.1	K5
CP069488.1	K5
CP069528.1	K5
CP088490.1	K5
LR890410.1	K5
CP069636.1	K5
CP107172.1	K5
CP088352.1	K5
CP035486.1	K5
CP056578.1	K5
AP021998.1	K5
CP088658.1	K5
CP059332.1	K5
CP116145.1	K5
CP088485.1	K5
CP014522.1	K5
CP088468.1	K5
CP013831.1	K5
CP087958.1	K5
CP088687.1	K5
AP027446.1	K5
AP027450.1	K5
CP051609.1	K5
AJ586888.1	K5
CP051725.1	K5
CP088547.1	K5
CP088808.1	K5
CP124398.1	K5
CP088555.1	K5
AP022362.1	K5
CP124517.1	K5
CP056481.1	K5
CP022686.1	K5
AP022064.1	K5
CP069642.1	K5
CP069630.1	K5
CP058217.1	K5
CP021454.1	K5
CP001671.1	K5
OW848785.1	K5
CP088723.1	K5
CP048863.1	K5
CP041572.1	K5
CP041529.1	K5
CP082949.1	K5
CP124387.1	K5
CP054251.1	K5
CP088760.1	K5
CP124410.1	K5
CP080246.1	K5
CP124405.1	K5
CP088837.1	K5
CP070077.1	K52
CP088665.1	K52
CP088613.1	K52
CP095538.1	K52
LR890270.1	K52
CP088744.1	K52
CP023960.1	K52
CP030768.1	K52
CP070098.1	K52
AP019538.1	K52
CP088754.1	K52
CP088506.1	K52
LR890405.1	K52
AP022478.1	K52
CU928163.2	K52
CP070048.1	K52
CP032515.1	K52
CP088668.1	K52
CP103718.1	K52
AP027563.1	K52
AP022536.1	K52
CP076301.1	K52
CP018957.1	K52
CP095510.1	K52
LR025101.1	K52
CP102488.1	K52
CP048873.1	K52
CP071439.1	K52
AP019803.1	K52
CP088512.1	K52
CP026723.1	KX02
CP023388.1	KX11
OY754371.1	KX16
CP057484.1	KX22
MZ339219.1	KX22
CP041559.1	KX22
CP028304.1	KX22
CP088452.1	KX22
CP115326.1	KX22
CP041556.1	KX22
CP063774.1	KX22
CP021935.1	KX22
CP082772.1	KX22
CP088436.1	KX22
CP048606.1	KX22
CP088383.1	KX28
CP089260.1	KX28
MZ339220.1	KX30
CP091170.1	KX34
CP013835.1	KX34
CP056282.1	KX34
CP063515.1	KX34
CP056304.1	KX34
CP107114.1	KX34
CP018979.1	KX34
CP050218.1	KX34
CP088790.1	KX34
CP056524.1	KX34
CP088456.1	KX36
CP091401.1	KX36
CP135643.1	KX36
CP069500.1	KX36
CP040456.1	KX36
CP048853.1	KX36
CP048855.1	KX36
CP128448.1	KX42
CP056876.1	KX42
CP103508.1	KX42
CP038505.1	KX42
CP093548.1	KX42
CP103465.1	KX42
CP103742.1	KX42
CP090196.1	KX42
CP088427.1	KX42
CP088660.1	KX42
CP056273.1	KX42
CP076693.1	KX42
CP035720.1	KX42
CP088768.1	KX42
CP082827.1	KX42
CP125004.1	KX42
CP095086.1	KX42
AP022069.1	KX42
CP124374.1	KX42
CP056190.1	KX42
OX637959.1	KX42
CP124460.1	KX42
CP088584.1	KX42
AP022207.1	KX42
CP124455.1	KX42
LT632320.1	KX42
OX637961.1	KX42
CP097367.1	KX42
CP031157.1	KX42
CP028320.1	K4
LR890466.1	K4
CP128897.1	K4
LR890299.1	K4
CP115330.1	K4
CP085619.1	KX47
CP035477.1	KX47
CP035516.1	KX47
CP035476.1	KX47
AP022326.1	KX47
CP135458.1	KX47
CP070593.1	KX47
CP035377.1	KX47
CP018983.1	KX47
CP056315.1	KX47
CP027534.1	KX47
CP019000.1	KX47
CP054219.1	KX47
AP026484.1	KX47
CP010876.1	KX47
CP095544.1	KX47
CP068807.1	KX48
CP042878.1	KX48
CP068814.1	KX48
AP017620.1	KX53
AP017617.1	KX53

## Sheet: BSAC2_collection_data
Sample ID	Sequence Type	O Type	H Type	Clonal Complex	Phylogroup	Capsule	TA system?
ERR9845561	10	O12	H4	ST10 Cplx	A	K1	no
ERR9845845	10	O132	H2	ST10 Cplx	A	K1	no
ERR9845931	10	O45	H4	ST10 Cplx	A	K1	no
ERR9845310	59	O1	H7	ST59 Cplx	F	K1	yes
ERR9845383	59	O1	H7	ST59 Cplx	F	K1	yes
ERR9845417	59	O1	H7	ST59 Cplx	F	K1	yes
ERR9845475	59	O1	H7	ST59 Cplx	F	K1	yes
ERR9845487	59	O1	H7	ST59 Cplx	F	K1	yes
ERR9845499	59	O1	H7	ST59 Cplx	F	K1	yes
ERR9845589	59	O1	H7	ST59 Cplx	F	K1	yes
ERR9845887	59	O1	H7	ST59 Cplx	F	K1	yes
ERR9845934	59	O1	H7	ST59 Cplx	F	K1	yes
ERR9845677	62	O7			F	K1	no
ERR9845841	62	O7	H45		F	K1	no
ERR9846002	62	O7			F	K1	no
ERR9845301	80	O75	H7	ST568 Cplx	B2	K1	no
ERR9845848	80	O7	H7	ST568 Cplx	B2	K1	no
ERR9845272	95	O45	H7	ST95 Cplx	B2	K1	no
ERR9845273	95	O75	H55	ST95 Cplx	B2	K1	no
ERR9845364	95	O45	H7	ST95 Cplx	B2	K1	no
ERR9845375	95		H4	ST95 Cplx	B2	K1	no
ERR9845418	95	O25	H4	ST95 Cplx	B2	K1	no
ERR9845434	95	O1	H7	ST95 Cplx	B2	K1	no
ERR9845447	95		H7	ST95 Cplx	B2	K1	no
ERR9845449	95		H7	ST95 Cplx	B2	K1	no
ERR9845461	95	O1	H7	ST95 Cplx	B2	K1	no
ERR9845462	95		H7	ST95 Cplx	B2	K1	no
ERR9845463	95	O1	H7	ST95 Cplx	B2	K1	no
ERR9845464	95		H4	ST95 Cplx	B2	K1	no
ERR9845480	95	O1	H7	ST95 Cplx	B2	K1	no
ERR9845500	95		H4	ST95 Cplx	B2	K1	no
ERR9845527	95	O1		ST95 Cplx	B2	K1	no
ERR9845534	95	O1	H7	ST95 Cplx	B2	K1	no
ERR9845543	95	O1	H7	ST95 Cplx	B2	K1	no
ERR9845553	95	O1		ST95 Cplx	B2	K1	no
ERR9845560	95	O1	H7	ST95 Cplx	B2	K1	no
ERR9845606	95			ST95 Cplx	B2	K1	no
ERR9845611	95	O1	H7	ST95 Cplx	B2	K1	no
ERR9845615	95		H4	ST95 Cplx	B2	K1	no
ERR9845627	95		H7	ST95 Cplx	B2	K1	no
ERR9845631	95		H7	ST95 Cplx	B2	K1	no
ERR9845645	95		H4	ST95 Cplx	B2	K1	no
ERR9845650	95		H7	ST95 Cplx	B2	K1	no
ERR9845651	95	O1	H7	ST95 Cplx	B2	K1	no
ERR9845661	95	O1	H7	ST95 Cplx	B2	K1	no
ERR9845670	95		H7	ST95 Cplx	B2	K1	no
ERR9845678	95	O1	H7	ST95 Cplx	B2	K1	no
ERR9845687	95		H7	ST95 Cplx	B2	K1	no
ERR9845719	95	O45	H7	ST95 Cplx	B2	K1	no
ERR9845720	95		H4	ST95 Cplx	B2	K1	no
ERR9845738	95	O45	H7	ST95 Cplx	B2	K1	no
ERR9845752	95		H4	ST95 Cplx	B2	K1	no
ERR9845787	95	O1	H7	ST95 Cplx	B2	K1	no
ERR9845791	95		H4	ST95 Cplx	B2	K1	no
ERR9845794	95	O45	H7	ST95 Cplx	B2	K1	no
ERR9845820	95	O1	H7	ST95 Cplx	B2	K1	no
ERR9845838	95	O1	H7	ST95 Cplx	B2	K1	no
ERR9845851	95	O25	H4	ST95 Cplx	B2	K1	no
ERR9845856	95	O45	H7	ST95 Cplx	B2	K1	no
ERR9845858	95	O45	H7	ST95 Cplx	B2	K1	no
ERR9845890	95	O45	H7	ST95 Cplx	B2	K1	no
ERR9845913	95		H7	ST95 Cplx	B2	K1	no
ERR9845915	95		H4	ST95 Cplx	B2	K1	no
ERR9845927	95		H4	ST95 Cplx	B2	K1	no
ERR9845937	95	O1	H7	ST95 Cplx	B2	K1	no
ERR9845939	95	O1	H7	ST95 Cplx	B2	K1	no
ERR9845947	95	O1	H7	ST95 Cplx	B2	K1	no
ERR9845950	95	O45	H7	ST95 Cplx	B2	K1	no
ERR9845978	95		H7	ST95 Cplx	B2	K1	no
ERR9845981	95	O1	H7	ST95 Cplx	B2	K1	no
ERR9845730	131	O25	H4	ST131 Cplx	B2	K1	no
ERR9845431	141				B2	K1	no
ERR9845555	141		H6		B2	K1	no
ERR9845602	141		H6		B2	K1	no
ERR9845879	141		H6		B2	K1	no
ERR9845283	144	O16	H6		B2	K1	no
ERR9845371	144	O16	H6		B2	K1	no
ERR9845406	144	O16	H6		B2	K1	no
ERR9845535	144	O16			B2	K1	no
ERR9845601	144	O16			B2	K1	no
ERR9845776	144	O16	H6		B2	K1	no
ERR9845792	144	O16	H6		U	K1	no
ERR9845816	144	O16	H6		B2	K1	no
ERR9845859	144	O16	H6		B2	K1	no
ERR9845983	144	O16	H6		B2	K1	no
ERR9845990	144	O16	H6		B2	K1	no
ERR9845399	357		H4		B2	K1	no
ERR9845565	357		H4		B2	K1	no
ERR9845852	357		H4		B2	K1	no
ERR9845884	357		H4		B2	K1	no
ERR9845889	421	O1	H7	ST95 Cplx	B2	K1	no
ERR9845895	421	O1	H7	ST95 Cplx	B2	K1	no
ERR9845411	428	O120	H4		B2	K1	no
ERR9845503	428	O120	H4		B2	K1	no
ERR9845758	428	O117	H4		B2	K1	no
ERR9845692	429		H1		B2	K1	no
ERR9845909	429		H1		B2	K1	no
ERR9845881	538		H4	ST538 Cplx	B2	K1	no
ERR9845384	569	O134	H31		B2	K1	no
ERR9845855	569	O134	H31		B2	K1	no
ERR9845963	569	O134	H31		B2	K1	no
ERR9845389	998		H6		B2	K1	no
ERR9845367	1193	O75	H5	ST14 Cplx	B2	K1	no
ERR9845401	1193	O25	H5	ST14 Cplx	B2	K1	no
ERR9845473	1193	O75	H5	ST14 Cplx	B2	K1	no
ERR9845604	1193	O75		ST14 Cplx	B2	K1	no
ERR9845903	1193	O75	H5	ST14 Cplx	B2	K1	no
ERR9845883	1828	O2	H5	ST95 Cplx	B2	K1	no
ERR9845757	2619	O1	H7	ST95 Cplx	B2	K1	no
ERR9845844	2619	O1	H7	ST95 Cplx	B2	K1	no
ERR9845379	5360		H7	ST95 Cplx	B2	K1	no
ERR9845360			H4		B2	K1	no
ERR9845370		O16			B2	K1	no
ERR9845454		O1	H7		F	K1	yes
ERR9845610			H6		B2	K1	no
ERR9845688		O12	H4		A	K1	no
ERR9845771		O16	H6		B2	K1	no
ERR9845985		O1	H7		U/cryptic	K1	yes
ERR9845407	38	O15	H30	ST38 Cplx	D	K100	yes
ERR9845829	38	O153	H30	ST38 Cplx	D	K100	yes
ERR9845258	131	O25	H4	ST131 Cplx	B2	K100	yes
ERR9845279	131	O16	H5	ST131 Cplx	B2	K100	no
ERR9845293	131	O16	H5	ST131 Cplx	B2	K100	no
ERR9845354	131	O16	H5	ST131 Cplx	B2	K100	yes
ERR9845377	131	O25	H4	ST131 Cplx	B2	K100	yes
ERR9845395	131	O25	H4	ST131 Cplx	B2	K100	yes
ERR9845428	131	O25		ST131 Cplx	B2	K100	yes
ERR9845457	131	O25	H4	ST131 Cplx	B2	K100	yes
ERR9845501	131	O25	H4	ST131 Cplx	B2	K100	yes
ERR9845502	131	O16	H5	ST131 Cplx	B2	K100	yes
ERR9845508	131	O25	H4	ST131 Cplx	B2	K100	yes
ERR9845519	131	O16	H5	ST131 Cplx	B2	K100	yes
ERR9845524	131	O16	H5	ST131 Cplx	B2	K100	yes
ERR9845540	131	O16	H5	ST131 Cplx	B2	K100	yes
ERR9845566	131	O16	H5	ST131 Cplx	B2	K100	yes
ERR9845605	131	O25	H4	ST131 Cplx	B2	K100	yes
ERR9845640	131	O25	H4	ST131 Cplx	B2	K100	yes
ERR9845768	131	O16	H5	ST131 Cplx	B2	K100	yes
ERR9845775	131	O16	H5	ST131 Cplx	B2	K100	yes
ERR9845861	131	O16	H5	ST131 Cplx	B2	K100	no
ERR9845894	131	O16	H5	ST131 Cplx	B2	K100	yes
ERR9845995	131	O25	H4	ST131 Cplx	B2	K100	no
ERR9845517		O25	H4		B2	K100	yes
ERR9845989		O16	H5		B2	K100	yes
ERR9845595	394		H18	ST394 Cplx	D	K11	no
ERR9845410	73	O6	H1	ST73 Cplx	B2	K14	yes
ERR9845515	73	O6	H1	ST73 Cplx	B2	K14	yes
ERR9845547	73	O25	H1	ST73 Cplx	B2	K14	no
ERR9845718	73	O6	H1	ST73 Cplx	B2	K14	yes
ERR9845285	127	O6	H31		B2	K14	no
ERR9845437	127	O6	H31		B2	K14	no
ERR9845448	127	O6	H31		B2	K14	no
ERR9845514	127	O6	H31		B2	K14	no
ERR9845528	127	O6	H31		B2	K14	no
ERR9845577	127	O6	H31		B2	K14	no
ERR9845621	127	O6	H31		B2	K14	no
ERR9845660	127	O6	H31		B2	K14	no
ERR9845690	127	O6	H31		B2	K14	no
ERR9845743	127	O6	H31		B2	K14	no
ERR9845793	127	O6	H31		B2	K14	no
ERR9845826	127	O6	H31		B2	K14	no
ERR9845876	127	O6	H31		B2	K14	no
ERR9845878	127	O6	H31		B2	K14	no
ERR9845901	127	O6	H31		B2	K14	no
ERR9845954	127	O6	H31		B2	K14	no
ERR9845308	131	O16	H5	ST131 Cplx	B2	K14	yes
ERR9845357	131	O25	H4	ST131 Cplx	B2	K14	yes
ERR9845478	131	O25	H4	ST131 Cplx	B2	K14	yes
ERR9845493	131	O16	H5	ST131 Cplx	B2	K14	yes
ERR9845679	131	O25	H4	ST131 Cplx	B2	K14	yes
ERR9845686	131	O25	H4	ST131 Cplx	B2	K14	no
ERR9845698	131	O25	H4	ST131 Cplx	B2	K14	yes
ERR9845700	131	O15	H4	ST131 Cplx	B2	K14	no
ERR9845784	131	O25	H4	ST131 Cplx	B2	K14	no
ERR9845863	131	O25	H4	ST131 Cplx	B2	K14	yes
ERR9845870	131	O25	H4	ST131 Cplx	B2	K14	yes
ERR9845916	131	O25	H4	ST131 Cplx	B2	K14	no
ERR9845921	131	O25	H4	ST131 Cplx	B2	K14	yes
ERR9845949	131	O25	H4	ST131 Cplx	B2	K14	no
ERR9845363	372	O83	H31		B2	K14	no
ERR9845558	372	O83	H31		B2	K14	no
ERR9845453	648	O153	H6	ST648 Cplx	B2	K14	no
ERR9845819	1159		H6		B2	K14	no
ERR9845455		O6			B2	K14	no
ERR9845412	69	O15	H6	ST69 Cplx	D	K15	no
ERR9845850	127	O6	H31		B2	K15	no
ERR9845587	362	O11	H9		D	K15	no
ERR9845756	681	O8	H10		B2	K15	no
ERR9845356	1643		H45		B2	K15	no
ERR9845729	3672		H14		B2	K15	no
ERR9845530	12	O4	H5	ST12 Cplx	B2	K2	no
ERR9845568	12	O21	H5	ST12 Cplx	B2	K2	yes
ERR9845747	12	O4	H5	ST12 Cplx	B2	K2	no
ERR9845924	12	O4	H5	ST12 Cplx	B2	K2	yes
ERR9845403	38	O86	H18	ST38 Cplx	D	K2	yes
ERR9845576	38	O102	H45	ST38 Cplx	D	K2	no
ERR9845923	38	O153	H30	ST38 Cplx	D	K2	yes
ERR9845929	38	O153	H30	ST38 Cplx	D	K2	yes
ERR9845414	69	O25	H18	ST69 Cplx	D	K2	yes
ERR9845368	73	O6	H1	ST73 Cplx	B2	K2	yes
ERR9845374	73	O6	H1	ST73 Cplx	B2	K2	yes
ERR9845380	73		H1	ST73 Cplx	B2	K2	yes
ERR9845397	73	O6	H1	ST73 Cplx	B2	K2	yes
ERR9845400	73	O6	H1	ST73 Cplx	B2	K2	yes
ERR9845425	73	O6	H1	ST73 Cplx	B2	K2	yes
ERR9845432	73	O6	H1	ST73 Cplx	B2	K2	yes
ERR9845489	73	O6	H1	ST73 Cplx	B2	K2	yes
ERR9845510	73	O6	H1	ST73 Cplx	B2	K2	yes
ERR9845592	73	O6	H1	ST73 Cplx	B2	K2	yes
ERR9845598	73	O6	H1	ST73 Cplx	B2	K2	yes
ERR9845629	73	O6	H1	ST73 Cplx	B2	K2	yes
ERR9845630	73	O6	H1	ST73 Cplx	B2	K2	yes
ERR9845643	73	O6	H1	ST73 Cplx	B2	K2	yes
ERR9845652	73	O6	H1	ST73 Cplx	B2	K2	yes
ERR9845699	73	O6	H1	ST73 Cplx	B2	K2	yes
ERR9845709	73	O6	H1	ST73 Cplx	B2	K2	yes
ERR9845725	73	O6	H1	ST73 Cplx	B2	K2	yes
ERR9845745	73	O6	H1	ST73 Cplx	B2	K2	no
ERR9845779	73	O6	H1	ST73 Cplx	B2	K2	yes
ERR9845801	73	O6	H1	ST73 Cplx	B2	K2	yes
ERR9845827	73	O6	H1	ST73 Cplx	B2	K2	yes
ERR9845843	73	O6	H1	ST73 Cplx	B2	K2	yes
ERR9845902	73	O6	H1	ST73 Cplx	B2	K2	no
ERR9845910	73	O6	H1	ST73 Cplx	B2	K2	yes
ERR9845926	73	O6	H1	ST73 Cplx	B2	K2	yes
ERR9845938	73	O6	H1	ST73 Cplx	B2	K2	no
ERR9845958	73	O6	H1	ST73 Cplx	B2	K2	yes
ERR9845748	83	O6	H5		B2	K2	no
ERR9845882	83	O6	H5		B2	K2	no
ERR9845438	127	O6	H31		B2	K2	no
ERR9845695	127	O6	H31		B2	K2	no
ERR9845957	127	O6	H31		B2	K2	no
ERR9845361	131	O25	H4	ST131 Cplx	B2	K2	yes
ERR9845472	131	O25	H4	ST131 Cplx	B2	K2	yes
ERR9845546	131	O25		ST131 Cplx	B2	K2	yes
ERR9845563	131	O25	H4	ST131 Cplx	B2	K2	yes
ERR9845599	131	O25	H4	ST131 Cplx	B2	K2	yes
ERR9845702	131	O25		ST131 Cplx	U	K2	yes
ERR9845728	131	O25	H4	ST131 Cplx	B2	K2	yes
ERR9845766	131	O25	H4	ST131 Cplx	B2	K2	yes
ERR9845795	131	O16	H5	ST131 Cplx	B2	K2	no
ERR9845807	131	O25	H4	ST131 Cplx	B2	K2	yes
ERR9845823	131	O25	H4	ST131 Cplx	B2	K2	yes
ERR9845840	131	O25	H4	ST131 Cplx	B2	K2	yes
ERR9845857	131	O16	H5	ST131 Cplx	B2	K2	no
ERR9845865	131	O25	H4	ST131 Cplx	B2	K2	yes
ERR9845893	131	O25	H4	ST131 Cplx	B2	K2	yes
ERR9845920	131	O25	H4	ST131 Cplx	B2	K2	yes
ERR9845955	131	O25	H4	ST131 Cplx	B2	K2	yes
ERR9845996	131	O25	H4	ST131 Cplx	B2	K2	yes
ERR9845763	1278	O6	H1	ST73 Cplx	B2	K2	yes
ERR9845298		O8	H9		U	K2	no
ERR9845754			H1		B2	K2	yes
ERR9845614	135	O83	H1		B2	K24	no
ERR9845968	135	O83	H1		B2	K24	no
ERR9845284	372	O18ac	H31		B2	K24	no
ERR9845445	372	O18ac	H31		B2	K24	no
ERR9845491	372	O18ac	H31		B2	K24	no
ERR9845635	38	O1	H15	ST38 Cplx	D	K4	yes
ERR9845423	69	O25	H18	ST69 Cplx	D	K4	yes
ERR9845559	69		H18	ST69 Cplx	D	K4	no
ERR9845847	69		H18	ST69 Cplx	D	K4	no
ERR9845979	69		H18	ST69 Cplx	D	K4	no
ERR9845987	69		H18	ST69 Cplx	D	K4	no
ERR9845306	73		H1	ST73 Cplx	B2	K4	yes
ERR9845430	73		H1	ST73 Cplx	B2	K4	yes
ERR9845834	73		H1	ST73 Cplx	B2	K4	yes
ERR9845868	73		H1	ST73 Cplx	B2	K4	yes
ERR9845388	12			ST12 Cplx	B2	K5	yes
ERR9845774	12	O4	H5	ST12 Cplx	B2	K5	yes
ERR9845282	14	O75	H5	ST14 Cplx	B2	K5	yes
ERR9845300	14		H5	ST14 Cplx	B2	K5	yes
ERR9845353	14	O75	H5	ST14 Cplx	B2	K5	yes
ERR9845490	14	O18ac	H5	ST14 Cplx	B2	K5	no
ERR9845842	14	O75	H5	ST14 Cplx	B2	K5	yes
ERR9845873	14		H5	ST14 Cplx	B2	K5	yes
ERR9845925	14	O18ac	H5	ST14 Cplx	B2	K5	yes
ERR9845896	38	O86	H18	ST38 Cplx	D	K5	yes
ERR9845495	69		H18	ST69 Cplx	D	K5	yes
ERR9845575	69		H18	ST69 Cplx	D	K5	yes
ERR9845581	69		H18	ST69 Cplx	D	K5	yes
ERR9845714	69		H18	ST69 Cplx	D	K5	yes
ERR9845966	69		H18	ST69 Cplx	D	K5	no
ERR9845289	73		H1	ST73 Cplx	B2	K5	yes
ERR9845295	73	O6	H1	ST73 Cplx	B2	K5	yes
ERR9845299	73	O6	H1	ST73 Cplx	B2	K5	yes
ERR9845307	73	O6	H1	ST73 Cplx	B2	K5	yes
ERR9845352	73	O6	H1	ST73 Cplx	B2	K5	yes
ERR9845381	73	O6	H1	ST73 Cplx	B2	K5	yes
ERR9845385	73	O6	H1	ST73 Cplx	B2	K5	yes
ERR9845387	73	O6	H1	ST73 Cplx	B2	K5	yes
ERR9845433	73	O6	H1	ST73 Cplx	B2	K5	yes
ERR9845436	73		H1	ST73 Cplx	B2	K5	yes
ERR9845439	73	O6	H1	ST73 Cplx	B2	K5	yes
ERR9845444	73	O6	H1	ST73 Cplx	B2	K5	yes
ERR9845452	73	O6	H1	ST73 Cplx	B2	K5	no
ERR9845456	73	O6	H1	ST73 Cplx	B2	K5	yes
ERR9845476	73	O6	H1	ST73 Cplx	B2	K5	no
ERR9845477	73	O6	H1	ST73 Cplx	B2	K5	yes
ERR9845483	73	O6	H1	ST73 Cplx	B2	K5	yes
ERR9845485	73	O25	H1	ST73 Cplx	B2	K5	yes
ERR9845505	73	O6	H1	ST73 Cplx	B2	K5	no
ERR9845507	73		H1	ST73 Cplx	B2	K5	yes
ERR9845520	73	O6	H1	ST73 Cplx	B2	K5	yes
ERR9845567	73	O6	H1	ST73 Cplx	B2	K5	yes
ERR9845585	73	O25	H1	ST73 Cplx	B2	K5	yes
ERR9845641	73	O6	H1	ST73 Cplx	B2	K5	yes
ERR9845667	73	O25	H1	ST73 Cplx	B2	K5	yes
ERR9845676	73	O6	H1	ST73 Cplx	B2	K5	yes
ERR9845736	73	O6		ST73 Cplx	B2	K5	yes
ERR9845739	73	O6	H1	ST73 Cplx	B2	K5	yes
ERR9845741	73		H1	ST73 Cplx	B2	K5	yes
ERR9845744	73	O6	H1	ST73 Cplx	B2	K5	yes
ERR9845746	73	O6	H1	ST73 Cplx	B2	K5	yes
ERR9845753	73	O6	H1	ST73 Cplx	B2	K5	yes
ERR9845764	73		H1	ST73 Cplx	B2	K5	yes
ERR9845767	73	O25	H1	ST73 Cplx	B2	K5	yes
ERR9845769	73	O6	H1	ST73 Cplx	B2	K5	yes
ERR9845773	73	O6	H1	ST73 Cplx	B2	K5	yes
ERR9845783	73	O6	H1	ST73 Cplx	B2	K5	yes
ERR9845786	73	O6	H1	ST73 Cplx	B2	K5	yes
ERR9845802	73		H1	ST73 Cplx	B2	K5	no
ERR9845809	73	O6	H1	ST73 Cplx	B2	K5	yes
ERR9845811	73	O6	H1	ST73 Cplx	B2	K5	no
ERR9845814	73	O6	H1	ST73 Cplx	B2	K5	yes
ERR9845831	73	O6	H1	ST73 Cplx	B2	K5	yes
ERR9845835	73	O6	H1	ST73 Cplx	B2	K5	yes
ERR9845860	73		H1	ST73 Cplx	B2	K5	yes
ERR9845864	73	O6	H1	ST73 Cplx	B2	K5	yes
ERR9845872	73	O6	H1	ST73 Cplx	B2	K5	yes
ERR9845875	73	O6	H1	ST73 Cplx	B2	K5	yes
ERR9845880	73	O6	H1	ST73 Cplx	B2	K5	yes
ERR9845898	73	O6	H1	ST73 Cplx	B2	K5	yes
ERR9845905	73		H1	ST73 Cplx	B2	K5	yes
ERR9845948	73	O25	H1	ST73 Cplx	B2	K5	yes
ERR9845973	73	O6	H1	ST73 Cplx	B2	K5	yes
ERR9845268	131	O25	H4	ST131 Cplx	B2	K5	yes
ERR9845422	131	O25	H4	ST131 Cplx	B2	K5	yes
ERR9845470	131	O25	H4	ST131 Cplx	B2	K5	yes
ERR9845506	131	O25	H4	ST131 Cplx	B2	K5	yes
ERR9845512	131	O25	H4	ST131 Cplx	B2	K5	yes
ERR9845539	131	O25	H4	ST131 Cplx	B2	K5	yes
ERR9845542	131	O25	H4	ST131 Cplx	B2	K5	yes
ERR9845544	131	O25	H4	ST131 Cplx	B2	K5	yes
ERR9845552	131	O25	H4	ST131 Cplx	B2	K5	yes
ERR9845583	131	O25	H4	ST131 Cplx	B2	K5	yes
ERR9845608	131	O25	H4	ST131 Cplx	B2	K5	yes
ERR9845668	131	O25	H4	ST131 Cplx	B2	K5	yes
ERR9845673	131	O25	H4	ST131 Cplx	B2	K5	yes
ERR9845723	131	O25	H4	ST131 Cplx	B2	K5	yes
ERR9845726	131	O25	H4	ST131 Cplx	B2	K5	yes
ERR9845737	131	O25	H4	ST131 Cplx	B2	K5	yes
ERR9845777	131	O25	H4	ST131 Cplx	B2	K5	yes
ERR9845782	131	O25	H4	ST131 Cplx	B2	K5	yes
ERR9845789	131	O25	H4	ST131 Cplx	B2	K5	yes
ERR9845806	131	O25	H4	ST131 Cplx	B2	K5	yes
ERR9845812	131	O25	H4	ST131 Cplx	B2	K5	yes
ERR9845846	131	O25	H4	ST131 Cplx	B2	K5	yes
ERR9845866	131	O25	H4	ST131 Cplx	B2	K5	yes
ERR9845869	131	O25	H4	ST131 Cplx	B2	K5	yes
ERR9845942	131	O25	H4	ST131 Cplx	B2	K5	yes
ERR9845961	131	O25	H4	ST131 Cplx	B2	K5	yes
ERR9845976	131	O25	H4	ST131 Cplx	B2	K5	yes
ERR9845451	404	O75	H5	ST14 Cplx	B2	K5	yes
ERR9845467	404	O75	H5	ST14 Cplx	B2	K5	yes
ERR9845556	404	O75	H5	ST14 Cplx	B2	K5	yes
ERR9845616	404	O75	H5	ST14 Cplx	B2	K5	yes
ERR9845681	404	O75	H5	ST14 Cplx	B2	K5	no
ERR9845732	404	O75		ST14 Cplx	B2	K5	yes
ERR9845778	404	O75	H5	ST14 Cplx	B2	K5	no
ERR9846011	404	O75	H5	ST14 Cplx	B2	K5	yes
ERR9845625	405		H4	ST405 Cplx	D	K5	yes
ERR9845967	405		H4	ST405 Cplx	D	K5	yes
ERR9845529	450	O45	H16		U	K5	yes
ERR9845657	550	O75	H5	ST14 Cplx	B2	K5	yes
ERR9845800	550	O75	H5	ST14 Cplx	B2	K5	yes
ERR9845518	1057	O75	H5	ST14 Cplx	B2	K5	yes
ERR9845680	1057	O75	H5	ST14 Cplx	B2	K5	yes
ERR9845708	1193	O75	H5	ST14 Cplx	B2	K5	yes
ERR9845770	1193	O75	H5	ST14 Cplx	B2	K5	yes
ERR9845874	1193	O75	H5	ST14 Cplx	B2	K5	yes
ERR9845804	1331		H1	ST73 Cplx	B2	K5	no
ERR9845815	2279	O25	H4	ST131 Cplx	B2	K5	yes
ERR9845465		O6	H12		U	K5	yes
ERR9845693		O25	H4		B2	K5	yes
ERR9845906		O25	H4		B2	K5	yes
ERR9845932		O75	H5		B2	K5	yes
ERR9845951	10	O12	H4	ST10 Cplx	A	K52	no
ERR9845267	69			ST69 Cplx	U	K52	no
ERR9845394	69	O15	H18	ST69 Cplx	D	K52	yes
ERR9845408	69	O153	H18	ST69 Cplx	D	K52	yes
ERR9845419	69	O117	H4	ST69 Cplx	D	K52	no
ERR9845492	69		H18	ST69 Cplx	D	K52	yes
ERR9845521	69		H18	ST69 Cplx	D	K52	yes
ERR9845557	69	O15	H18	ST69 Cplx	D	K52	yes
ERR9845597	69		H18	ST69 Cplx	D	K52	yes
ERR9845609	69	O117	H4	ST69 Cplx	D	K52	yes
ERR9845619	69	O15	H18	ST69 Cplx	D	K52	yes
ERR9845658	69	O117	H4	ST69 Cplx	D	K52	yes
ERR9845735	69		H18	ST69 Cplx	D	K52	yes
ERR9845749	69	O153	H2	ST69 Cplx	D	K52	yes
ERR9845760	69	O117	H4	ST69 Cplx	D	K52	yes
ERR9845765	69	O86	H18	ST69 Cplx	D	K52	yes
ERR9845780	69		H18	ST69 Cplx	D	K52	yes
ERR9845785	69	O153	H2	ST69 Cplx	D	K52	yes
ERR9845788	69	O117	H4	ST69 Cplx	D	K52	yes
ERR9845797	69	O117	H4	ST69 Cplx	D	K52	yes
ERR9845837	69	O117	H4	ST69 Cplx	D	K52	no
ERR9845888	69	O153	H2	ST69 Cplx	D	K52	no
ERR9845994	69	O153	H2	ST69 Cplx	D	K52	yes
ERR9845638	73	O6	H1	ST73 Cplx	B2	K52	no
ERR9845269	131			ST131 Cplx	B2	K52	no
ERR9845623	354	O153	H34	ST354 Cplx	F	K52	no
ERR9845871	372	O75	H31		B2	K52	no
ERR9845278	393	O15	H1	ST31 Cplx	D	K52	yes
ERR9845574	393	O15	H1	ST31 Cplx	D	K52	yes
ERR9845582	393	O15	H1	ST31 Cplx	D	K52	yes
ERR9845703	393	O15	H1	ST31 Cplx	D	K52	yes
ERR9845691	394		H18	ST394 Cplx	D	K52	yes
ERR9845672	405	O102		ST405 Cplx	D	K52	yes
ERR9845654	618	O157	H45		F	K52	no
ERR9845982	681	O8	H10		B2	K52	no
ERR9845907	2020	O11	H4		D	K52	yes
ERR9845624		O6	H1		U	K52	no
ERR9845706	12	O4	H5	ST12 Cplx	B2	K96	no
ERR9845551	69	O86	H51	ST69 Cplx	D	K96	no
ERR9845580	69		H18	ST69 Cplx	D	K96	no
ERR9845684	69		H18	ST69 Cplx	D	K96	no
ERR9845733	69	O15	H6	ST69 Cplx	D	K96	no
ERR9845755	69		H18	ST69 Cplx	D	K96	no
ERR9845839	69	O15	H18	ST69 Cplx	D	K96	no
ERR9845933	69	O15	H18	ST69 Cplx	D	K96	no
ERR9845458			H18		D	K96	no
ERR9845751	58		H17	ST155 Cplx	B1	KX01	no
ERR9845825	58		H17	ST155 Cplx	B1	KX01	no
ERR9845440	117	O114	H4		G	KX01	no
ERR9845917	117	O161	H4		G	KX01	no
ERR9845644	1266	O140	H34		E	KX01	no
ERR9845482		O114	H25		G	KX01	no
ERR9845466	69		H18	ST69 Cplx	D	KX02	no
ERR9845722	69		H18	ST69 Cplx	D	KX02	no
ERR9845415	73	O25	H1	ST73 Cplx	B2	KX02	no
ERR9845824	127	O6	H31		B2	KX02	no
ERR9845446	10909	O81	H27		B2	KX09	no
ERR9845402	537	O75	H5	ST14 Cplx	B2	KX11	no
ERR9845830	537	O75	H5	ST14 Cplx	B2	KX11	no
ERR9845941	547		H5		B2	KX11	no
ERR9845469	1065	O126	H14		D	KX11	no
ERR9845497	394		H18	ST394 Cplx	D	KX15	no
ERR9845805	394		H18	ST394 Cplx	D	KX15	no
ERR9845441	636	O21	H7		B2	KX16	no
ERR9845904	636	O21	H7		B2	KX16	no
ERR9845263	648	O1	H6	ST648 Cplx	F	KX16	no
ERR9845486	6630	O1			B2	KX16	no
ERR9845468	10		H32	ST10 Cplx	A	KX17	no
ERR9845935	224	O91	H23		B1	KX17	no
ERR9845972	372	O83	H31		B2	KX17	no
ERR9845382	399		H12	ST399 Cplx	A	KX17	no
ERR9846003	681	O9	H5		B2	KX17	no
ERR9845833	1276	O8	H51		F	KX17	no
ERR9845997	1276	O8	H51		F	KX17	no
ERR9845891	1415	O155			A	KX17	no
ERR9845897	6889	O8	H11		A	KX17	no
ERR9845960	8677		H3		A	KX17	no
ERR9845798	38	O102	H6	ST38 Cplx	D	KX20	no
ERR9845712	69		H18	ST69 Cplx	D	KX22	no
ERR9845264	73		H1	ST73 Cplx	B2	KX22	yes
ERR9845498	73		H1	ST73 Cplx	B2	KX22	yes
ERR9845569	73		H1	ST73 Cplx	B2	KX22	yes
ERR9845586	73		H1	ST73 Cplx	B2	KX22	no
ERR9845626	73		H1	ST73 Cplx	B2	KX22	yes
ERR9845637	73		H1	ST73 Cplx	B2	KX22	no
ERR9845717	73		H1	ST73 Cplx	B2	KX22	no
ERR9845734	73		H1	ST73 Cplx	B2	KX22	no
ERR9845750	73		H1	ST73 Cplx	B2	KX22	yes
ERR9845886	73		H1	ST73 Cplx	B2	KX22	no
ERR9845922	73		H1	ST73 Cplx	B2	KX22	yes
ERR9845928	73		H1	ST73 Cplx	B2	KX22	yes
ERR9845366	131			ST131 Cplx	B2	KX22	no
ERR9845899	141		H6		B2	KX22	no
ERR9845853	998		H6		B2	KX22	no
ERR9845538	2015		H14		B2	KX22	no
ERR9845398	10320		H1		B2	KX22	no
ERR9845359					B2	KX22	no
ERR9845376			H18		B2	KX22	no
ERR9845522	131	O25	H4	ST131 Cplx	B2	KX23	no
ERR9845562	131	O25	H4	ST131 Cplx	B2	KX23	no
ERR9845900	131	O25	H4	ST131 Cplx	B2	KX23	yes
ERR9845427	354	O153	H34	ST354 Cplx	F	KX23	no
ERR9845369	648	O86	H30	ST648 Cplx	F	KX23	no
ERR9845945		O25	H4		B2	KX23	yes
ERR9845280	73	O6	H1	ST73 Cplx	B2	KX24	no
ERR9845378	73	O22	H1	ST73 Cplx	B2	KX24	no
ERR9845548	73	O25	H1	ST73 Cplx	B2	KX24	no
ERR9845596	73	O22	H1	ST73 Cplx	B2	KX24	no
ERR9845656	73	O6	H1	ST73 Cplx	B2	KX24	no
ERR9845675	73	O22	H1	ST73 Cplx	B2	KX24	no
ERR9845685	73	O6	H1	ST73 Cplx	B2	KX24	no
ERR9845715	73	O6	H1	ST73 Cplx	B2	KX24	no
ERR9845762	73	O6	H1	ST73 Cplx	B2	KX24	no
ERR9845877	73	O6	H1	ST73 Cplx	B2	KX24	no
ERR9845265	491	O131	H45		B2	KX24	no
ERR9845579	1331	O6	H1	ST73 Cplx	B2	KX24	no
ERR9845533	1618	O4	H1	ST73 Cplx	B2	KX24	no
ERR9845525	73			ST73 Cplx	B2	KX34	no
ERR9845523	131	O25	H4	ST131 Cplx	B2	KX34	yes
ERR9845683	131	O25	H4	ST131 Cplx	B2	KX34	yes
ERR9845701	131	O25	H4	ST131 Cplx	B2	KX34	yes
ERR9845721	131	O25	H4	ST131 Cplx	B2	KX34	no
ERR9845912	131	O25	H4	ST131 Cplx	B2	KX34	no
ERR9845710	167		H9	ST10 Cplx	A	KX34	no
ERR9845649	443	O64	H21	ST205 Cplx	B1	KX34	no
ERR9845481	617	O101	H10	ST10 Cplx	A	KX34	no
ERR9845817	3776	O166	H45		D	KX34	no
ERR9845286	12	O4	H5	ST12 Cplx	B2	KX36	no
ERR9845296	12			ST12 Cplx	U	KX36	no
ERR9845365	12	O4	H1	ST12 Cplx	B2	KX36	no
ERR9845426	12	O4	H5	ST12 Cplx	B2	KX36	no
ERR9845479	12	O4	H1	ST12 Cplx	B2	KX36	no
ERR9845496	12	O4	H1	ST12 Cplx	B2	KX36	no
ERR9845504	12		H5	ST12 Cplx	B2	KX36	no
ERR9845526	12	O4	H1	ST12 Cplx	B2	KX36	no
ERR9845532	12	O4	H1	ST12 Cplx	B2	KX36	no
ERR9845822	12	O4	H5	ST12 Cplx	B2	KX36	no
ERR9845867	12	O4	H1	ST12 Cplx	B2	KX36	no
ERR9845918	12	O4	H1	ST12 Cplx	B2	KX36	no
ERR9845940	12	O4	H1	ST12 Cplx	B2	KX36	no
ERR9845943	12	O4	H1	ST12 Cplx	B2	KX36	no
ERR9845944	12	O4	H1	ST12 Cplx	B2	KX36	no
ERR9845946	12	O4	H1	ST12 Cplx	B2	KX36	no
ERR9845952	12	O4	H1	ST12 Cplx	B2	KX36	no
ERR9845959	12	O4	H1	ST12 Cplx	B2	KX36	no
ERR9845358	23	O78	H4	ST23 Cplx	C	KX36	no
ERR9845662	23	O78	H4	ST23 Cplx	C	KX36	no
ERR9845271	58	O8	H30	ST155 Cplx	B1	KX36	no
ERR9845405	58	O8	H25	ST155 Cplx	B1	KX36	no
ERR9845442	58	O8	H9	ST155 Cplx	B1	KX36	no
ERR9845537	58		H9	ST155 Cplx	B1	KX36	no
ERR9845742	58	O8	H25	ST155 Cplx	B1	KX36	no
ERR9845956	58		H25	ST155 Cplx	B1	KX36	no
ERR9845309	88	O8	H17	ST23 Cplx	C	KX36	no
ERR9845549	88	O160	H25	ST23 Cplx	C	KX36	no
ERR9845554	88		H12	ST23 Cplx	C	KX36	no
ERR9845613	88	O9a	H17	ST23 Cplx	C	KX36	no
ERR9845821	88	O8	H10	ST23 Cplx	C	KX36	no
ERR9845836	88	O8	H17	ST23 Cplx	C	KX36	no
ERR9845781	99	O96	H19		B1	KX36	no
ERR9845550	101	O88	H8	ST101 Cplx	B1	KX36	no
ERR9845828	101	O88	H8	ST101 Cplx	B1	KX36	no
ERR9845799	129	O170	H7		B1	KX36	no
ERR9845362	205	O100	H12	ST205 Cplx	B1	KX36	no
ERR9845564	297	O45	H8		B1	KX36	no
ERR9845305	409	O75	H55		A	KX36	no
ERR9845980	540		H30		A	KX36	no
ERR9845509	683		H21		B1	KX36	no
ERR9845740	1147	O128ac	H47		B1	KX36	no
ERR9845392	1324		H16		B1	KX36	no
ERR9845588	3018	O137	H41		E	KX36	no
ERR9845849	3018	O137	H41		E	KX36	no
ERR9845731	5404	O176	H30		A	KX36	no
ERR9845372	5731	O169	H41		E	KX36	no
ERR9845854	69	O15	H18	ST69 Cplx	D	KX37	no
ERR9845570	126		H5		B2	KX37	no
ERR9845648	354	O153	H34	ST354 Cplx	F	KX37	no
ERR9845420	453	O23	H16	ST86 Cplx	B1	KX37	no
ERR9845573	1236	O68	H5		B2	KX37	no
ERR9845513	131	O25	H4	ST131 Cplx	B2	KX39	no
ERR9845885	131	O25	H4	ST131 Cplx	B2	KX39	no
ERR9845494	12	O4	H1	ST12 Cplx	B2	KX42	no
ERR9845620	12	O4	H1	ST12 Cplx	B2	KX42	no
ERR9845669	12	O4	H1	ST12 Cplx	B2	KX42	no
ERR9845818	12	O4	H1	ST12 Cplx	B2	KX42	no
ERR9845908	12	O4	H1	ST12 Cplx	B2	KX42	no
ERR9845796	38	O86	H18	ST38 Cplx	D	KX42	yes
ERR9845772	58	O8	H9	ST155 Cplx	B1	KX42	no
ERR9845355	69		H18	ST69 Cplx	D	KX42	no
ERR9845409	69		H18	ST69 Cplx	D	KX42	no
ERR9845511	69		H18	ST69 Cplx	D	KX42	no
ERR9845516	69		H18	ST69 Cplx	D	KX42	no
ERR9845790	69		H18	ST69 Cplx	D	KX42	no
ERR9845832	70	O7	H15		D	KX42	no
ERR9845424	73	O22	H1	ST73 Cplx	B2	KX42	no
ERR9845671	93	O15	H10	ST168 Cplx	A	KX42	no
ERR9845590	131	O25	H4	ST131 Cplx	B2	KX42	yes
ERR9845808	131	O25	H4	ST131 Cplx	B2	KX42	no
ERR9845810	131	O25	H4	ST131 Cplx	B2	KX42	yes
ERR9845962	131	O25	H4	ST131 Cplx	B2	KX42	yes
ERR9845936	315	O86	H18	ST38 Cplx	D	KX42	no
ERR9845373	405	O102	H6	ST405 Cplx	D	KX42	no
ERR9845536	978	O4	H27		B2	KX42	no
ERR9845386	1011	O160	H16		D	KX42	no
ERR9845276	1155		H4		B2	KX42	no
ERR9845803	2546		H18		D	KX42	no
ERR9845294		O39	H4		B2	KX42	no
ERR9845396	69		H18	ST69 Cplx	D	KX47	no
ERR9845545	69		H18	ST69 Cplx	D	KX47	no
ERR9845659	69		H18	ST69 Cplx	D	KX47	no
ERR9845919	69	O15	H1	ST69 Cplx	D	KX47	no
ERR9845393	131	O25	H4	ST131 Cplx	B2	KX47	no
ERR9845435	131	O25	H4	ST131 Cplx	B2	KX47	no
ERR9845474	131	O25	H4	ST131 Cplx	B2	KX47	no
ERR9845727	131	O25	H4	ST131 Cplx	B2	KX47	no
ERR9845930	131	O25	H4	ST131 Cplx	B2	KX47	no
ERR9845964	131	O25	H4	ST131 Cplx	B2	KX47	no
ERR9845413	362	O7	H6		D	KX47	no
ERR9845274	131	O25	H4	ST131 Cplx	B2	KX48	yes
ERR9845471	131	O25	H4	ST131 Cplx	B2	KX48	yes
ERR9845266	602		H21	ST446 Cplx	U	KX48	no
ERR9845914	648	O153	H42	ST648 Cplx	F	KX48	no
ERR9845292	999	O25	H4		B2	KX48	no
ERR9845302	999		H4		B2	KX48	no
ERR9845892	2474	O174	H10		B2	KX49	no
ERR9845429	69		H18	ST69 Cplx	D	KX53	no
ERR9845488	131	O25	H4	ST131 Cplx	B2	KX63	no
ERR9845421	939	O159			A	KX67	no
ERR9845404	2073	O180	H14		B1	KX67	no
ERR9845572	224		H23		B1	KX72	no
ERR9845953	491	O54	H45		B2	KX72	no
ERR9845911	1266	O138	H34		E	KX72	no
ERR9845584	1333		H10		B2	KX72	no
ERR9845682	4959	O154	H4		A	KX72	no
ERR9845632	12	O4	H5	ST12 Cplx	B2	KX75	no
ERR9845759	12	O4	H5	ST12 Cplx	B2	KX75	no
ERR9845969	12	O4	H5	ST12 Cplx	B2	KX75	no
ERR9845986	12	O4	H5	ST12 Cplx	B2	KX75	no
ERR9845813	69		H18	ST69 Cplx	D	KX75	no
ERR9845665	544	O4	H5	ST12 Cplx	B2	KX75	no
ERR9845761	544	O4	H5	ST12 Cplx	B2	KX75	no
ERR9845862	2474	O174	H10		B2	NA	no
